# Supplementary material for: Predicting Oxidation Potentials with DFT-Driven Machine Learning
Source: J Chem Inf Model. 2025 May 28;65(11):5345–51. doi: 10.1021/acs.jcim.5c00159 (PMC12225624; doi:10.1021/acs.jcim.5c00159)
Supplement: Supplementary file 2 [file ci5c00159_si_002.xlsx]

## Sheet: oxpot
SMILES	PubChem CID	InChI	Molecular Weight	Number of Hydrogen Donors	Number of Hydrogen Acceptors	Topological Polar Surface Area	FractionCsp3	Number of Aromatic Rings	Number of Rotatable Bonds	Number of Heteroatoms	Number of Hole-Accepting Groups	NHOH Count	Number of Valence Electrons	LogS	Solubility (mg/L)	EHOMO	Eox
CN	6329	InChI=1S/CH5N/c1-2/h2H2,1H3	31.042	1	1	26.02	1	0	0	1	0	2	7	1.49	137960	-6.412	1.467
C1CN1	9033	InChI=1S/C2H5N/c1-2-3-1/h3H,1-2H2	43.042	1	1	21.94	1	0	0	1	0	1	11	1.33	163081	-6.75	1.691
C=CN	11642	InChI=1S/C2H5N/c1-2-3/h2H,1,3H2	43.042	1	1	26.02	0	0	0	1	0	2	11	1.15	136467	-5.647	0.962
N=CN	68047	InChI=1S/CH4N2/c2-1-3/h1H,(H3,2,3)	44.037	2	1	49.87	0	0	0	2	0	3	10	1.28	158571	-6.521	1.539
C=NN	81125	InChI=1S/CH4N2/c1-3-2/h1-2H2	44.037	1	2	38.38	0	0	0	2	0	2	10	1.13	135954	-6.086	1.252
CNC	674	InChI=1S/C2H7N/c1-3-2/h3H,1-2H3	45.058	1	1	12.03	1	0	0	1	0	1	11	1.52	205672	-5.958	1.167
CCN	6341	InChI=1S/C2H7N/c1-2-3/h2-3H2,1H3	45.058	1	1	26.02	1	0	0	1	0	2	11	1.34	172667	-6.36	1.433
O=CO	284	InChI=1S/CH2O2/c2-1-3/h1H,(H,2,3)	46.005	1	1	37.3	0	0	0	2	1	1	8	1.28	165864	-7.989	2.51
CNN	6061	InChI=1S/CH6N2/c1-3-2/h3H,2H2,1H3	46.053	2	2	38.05	1	0	0	2	0	3	10	1.27	164056	-5.01	0.54
NCN	75408	InChI=1S/CH6N2/c2-1-3/h1-3H2	46.053	2	2	52.04	1	0	0	2	0	4	10	1.34	176460	-6.281	1.381
CON	4113	InChI=1S/CH5NO/c1-3-2/h2H2,1H3	47.037	1	2	35.25	1	0	0	2	0	2	9	1.27	167686	-7.185	1.978
CNO	11647	InChI=1S/CH5NO/c1-2-3/h2-3H,1H3	47.037	2	2	32.26	1	0	0	2	0	2	9	0.99	126068	-6.658	1.63
CC#CN	17140	InChI=1S/C3H5N/c1-2-3-4/h4H2,1H3	55.042	1	1	26.02	0.333	0	0	1	0	2	15	0.35	77926.1	-6.174	1.31
C#CCN	239041	InChI=1S/C3H5N/c1-2-3-4/h1H,3-4H2	55.042	1	1	26.02	0.333	0	0	1	0	2	15	0.92	138219	-6.542	1.553
CC1CN1	6377	InChI=1S/C3H7N/c1-3-2-4-3/h3-4H,2H2,1H3	57.058	1	1	21.94	1	0	0	1	0	1	15	1.17	183014	-6.613	1.6
C=CCN	7853	InChI=1S/C3H7N/c1-2-3-4/h2H,1,3-4H2	57.058	1	1	26.02	0.333	0	1	1	0	2	15	1.19	188491	-6.429	1.479
C1CNC1	10422	InChI=1S/C3H7N/c1-2-4-3-1/h4H,1-3H2	57.058	1	1	12.03	1	0	0	1	0	1	15	1.63	291184	-6.236	1.351
NC1CC1	69828	InChI=1S/C3H7N/c4-3-1-2-3/h3H,1-2,4H2	57.058	1	1	26.02	1	0	0	1	0	2	15	1.12	174294	-6.513	1.534
C=CNC	137539	InChI=1S/C3H7N/c1-3-4-2/h3-4H,1H2,2H3	57.058	1	1	12.03	0.333	0	1	1	0	1	15	0.53	97123.5	-5.145	0.63
C=C(C)N	138234	InChI=1S/C3H7N/c1-3(2)4/h1,4H2,2H3	57.058	1	1	26.02	0.333	0	0	1	0	2	15	0.62	105761	-5.491	0.858
CC(=N)N	67171	InChI=1S/C2H6N2/c1-2(3)4/h1H3,(H3,3,4)	58.053	2	1	49.87	0.5	0	0	2	0	3	14	0.04	60627.8	-6.381	1.447
NC=CN	429379	InChI=1S/C2H6N2/c3-1-2-4/h1-2H,3-4H2	58.053	2	2	52.04	0	0	0	2	0	4	14	0.96	151775	-4.251	0.038
CC(=O)O	176	InChI=1S/C2H4O2/c1-2(3)4/h1H3,(H,3,4)	60.021	1	1	37.3	0.5	0	0	2	1	1	12	1.33	227900	-7.694	2.315
C=C(N)O	182031	InChI=1S/C2H5NO/c1-2(3)4/h4H,1,3H2	59.037	2	2	46.25	0	0	0	2	0	3	13	0.55	102775	-5.428	0.817
CC(C)N	6363	InChI=1S/C3H9N/c1-3(2)4/h3H,4H2,1-2H3	59.073	1	1	26.02	1	0	0	1	0	2	15	1.15	186494	-6.335	1.417
CCCN	7852	InChI=1S/C3H9N/c1-2-3-4/h2-4H2,1H3	59.073	1	1	26.02	1	0	1	1	0	2	15	1.19	194600	-6.305	1.397
CCNC	12219	InChI=1S/C3H9N/c1-3-4-2/h4H,3H2,1-2H3	59.073	1	1	12.03	1	0	1	1	0	1	15	1.09	175394	-5.918	1.141
NC=NO	12227	InChI=1S/CH4N2O/c2-1-3-4/h1,4H,(H2,2,3)	60.032	2	2	58.61	0	0	0	3	0	3	12	1.11	182371	-5.661	0.971
NNC=O	12229	InChI=1S/CH4N2O/c2-3-1-4/h1H,2H2,(H,3,4)	60.032	2	2	55.12	0	0	1	3	0	3	12	0.63	112936	-7.048	1.888
CNN=O	108081	InChI=1S/CH4N2O/c1-2-3-4/h1H3,(H,2,4)	60.032	1	2	41.46	1	0	1	3	0	1	12	0.62	111562	-6.736	1.682
CNNC	1322	InChI=1S/C2H8N2/c1-3-4-2/h3-4H,1-2H3	60.069	2	2	24.06	1	0	1	2	0	2	14	1.19	196671	-5.938	1.154
NCCN	3301	InChI=1S/C2H8N2/c3-1-2-4/h1-4H2	60.069	2	2	52.04	1	0	1	2	0	4	14	1.2	198754	-6.285	1.384
CN(C)N	5976	InChI=1S/C2H8N2/c1-4(2)3/h3H2,1-2H3	60.069	1	2	29.26	1	0	0	2	0	2	14	1.27	213069	-5.036	0.557
CCNN	29062	InChI=1S/C2H8N2/c1-2-4-3/h4H,2-3H2,1H3	60.069	2	2	38.05	1	0	1	2	0	3	14	1.02	167346	-4.973	0.516
NC(=O)O	277	InChI=1S/CH3NO2/c2-1(3)4/h2H2,(H,3,4)	61.016	2	1	63.32	0	0	0	3	1	3	11	0.9	149708	-7.42	2.134
NCCO	700	InChI=1S/C2H7NO/c3-1-2-4/h4H,1-3H2	61.053	2	2	46.25	1	0	1	2	0	3	13	1.21	204466	-6.414	1.469
CNOC	14232	InChI=1S/C2H7NO/c1-3-4-2/h3H,1-2H3	61.053	1	2	21.26	1	0	1	2	0	1	13	1.34	234227	-6.673	1.64
CCON	69357	InChI=1S/C2H7NO/c1-2-4-3/h2-3H2,1H3	61.053	1	2	35.25	1	0	1	2	0	2	13	1.02	169931	-7.094	1.918
CCNO	164700	InChI=1S/C2H7NO/c1-2-3-4/h3-4H,2H2,1H3	61.053	2	2	32.26	1	0	1	2	0	2	13	1.02	169344	-6.616	1.603
CC(N)O	522583	InChI=1S/C2H7NO/c1-2(3)4/h2,4H,3H2,1H3	61.053	2	2	46.25	1	0	0	2	0	3	13	1.15	193376	-6.486	1.516
O=C(O)O	767	InChI=1S/CH2O3/c2-1(3)4/h(H2,2,3,4)	62	2	1	57.53	0	0	0	3	2	2	10	0.87	148701	-8.141	2.611
C1=CCNC1	66059	InChI=1S/C4H7N/c1-2-4-5-3-1/h1-2,5H,3-4H2	69.058	1	1	12.03	0.5	0	0	1	0	1	19	1.16	220087	-5.668	0.975
C1=CNCC1	94395	InChI=1S/C4H7N/c1-2-4-5-3-1/h1,3,5H,2,4H2	69.058	1	1	12.03	0.5	0	0	1	0	1	19	0.67	134841	-4.864	0.444
C#CCNC	96160	InChI=1S/C4H7N/c1-3-4-5-2/h1,5H,4H2,2H3	69.058	1	1	12.03	0.5	0	1	1	0	1	19	1.08	202546	-6.087	1.252
C#CC(=O)O	10110	InChI=1S/C3H2O2/c1-2-3(4)5/h1H,(H,4,5)	70.005	1	1	37.3	0	0	0	2	1	1	16	1.34	267731	-7.905	2.454
C1=NNCC1	66962	InChI=1S/C3H6N2/c1-2-4-5-3-1/h2,5H,1,3H2	70.053	1	2	24.39	0.667	0	0	2	0	1	18	0.5	115179	-5.231	0.686
C1=NCCN1	68156	InChI=1S/C3H6N2/c1-2-5-3-4-1/h3H,1-2H2,(H,4,5)	70.053	1	2	24.39	0.667	0	0	2	0	1	18	0.61	129525	-5.817	1.074
O=C1CNC1	1516505	InChI=1S/C3H5NO/c5-3-1-4-2-3/h4H,1-2H2	71.037	1	2	29.1	0.667	0	0	2	0	1	17	1.01	194740	-6.324	1.409
CCC1CN1	17352	InChI=1S/C4H9N/c1-2-4-3-5-4/h4-5H,2-3H2,1H3	71.073	1	1	21.94	1	0	1	1	0	1	19	1.12	218584	-6.572	1.573
CC=CCN	30447	InChI=1S/C4H9N/c1-2-3-4-5/h2-3H,4-5H2,1H3	71.073	1	1	26.02	0.5	0	1	1	0	2	19	0.33	99273.6	-6.307	1.398
C1CCNC1	31268	InChI=1S/C4H9N/c1-2-4-5-3-1/h5H,1-4H2	71.073	1	1	12.03	1	0	0	1	0	1	19	1.38	283379	-5.891	1.123
CC1NC1C	52161	InChI=1S/C4H9N/c1-3-4(2)5-3/h3-5H,1-2H3	71.073	1	1	21.94	1	0	0	1	0	1	19	0.87	170476	-6.333	1.415
C=CCNC	69391	InChI=1S/C4H9N/c1-3-4-5-2/h3,5H,1,4H2,2H3	71.073	1	1	12.03	0.5	0	2	1	0	1	19	0.64	134756	-5.971	1.176
NC1CCC1	75645	InChI=1S/C4H9N/c5-4-2-1-3-4/h4H,1-3,5H2	71.073	1	1	26.02	1	0	0	1	0	2	19	1.05	202438	-6.139	1.287
NCC1CC1	75646	InChI=1S/C4H9N/c5-3-4-1-2-4/h4H,1-3,5H2	71.073	1	1	26.02	1	0	1	1	0	2	19	1.09	210888	-6.341	1.42
C=C(C)CN	76141	InChI=1S/C4H9N/c1-4(2)3-5/h1,3,5H2,2H3	71.073	1	1	26.02	0.5	0	1	1	0	2	19	0.36	102262	-6.369	1.439
CC1(C)CN1	227244	InChI=1S/C4H9N/c1-4(2)3-5-4/h5H,3H2,1-2H3	71.073	1	1	21.94	1	0	0	1	0	1	19	0.68	140013	-6.376	1.443
C=CCCN	443732	InChI=1S/C4H9N/c1-2-3-4-5/h2H,1,3-5H2	71.073	1	1	26.02	0.5	0	2	1	0	2	19	0.58	127497	-6.308	1.398
CC1CCN1	533460	InChI=1S/C4H9N/c1-4-2-3-5-4/h4-5H,2-3H2,1H3	71.073	1	1	12.03	1	0	0	1	0	1	19	1.16	226207	-6.212	1.335
C=CC(=O)O	6581	InChI=1S/C3H4O2/c1-2-3(4)5/h2H,1H2,(H,4,5)	72.021	1	1	37.3	0	0	1	2	1	1	16	1.11	218352	-7.674	2.302
C=CNN=O	152368	InChI=1S/C2H4N2O/c1-2-3-4-5/h2H,1H2,(H,3,5)	72.032	1	2	41.46	0	0	2	3	0	1	16	0	72228.4	-6.365	1.437
CC(C)=NN	78937	InChI=1S/C3H8N2/c1-3(2)5-4/h4H2,1-2H3	72.069	1	2	38.38	0.667	0	0	2	0	2	18	-0.33	51786.5	-5.554	0.9
C1CNNC1	79033	InChI=1S/C3H8N2/c1-2-4-5-3-1/h4-5H,1-3H2	72.069	2	2	24.06	1	0	0	2	0	2	18	1.1	217009	-4.799	0.4
C=CCNN	81921	InChI=1S/C3H8N2/c1-2-3-5-4/h2,5H,1,3-4H2	72.069	2	2	38.05	0.333	0	2	2	0	3	18	0.83	165107	-5.004	0.536
CC=NNC	86520	InChI=1S/C3H8N2/c1-3-5-4-2/h3-4H,1-2H3	72.069	1	2	24.39	0.667	0	1	2	0	1	18	0.55	125343	-5.192	0.661
CC1(C)NN1	124777	InChI=1S/C3H8N2/c1-3(2)4-5-3/h4-5H,1-2H3	72.069	2	2	43.88	1	0	0	2	0	2	18	0.19	87264.3	-6.552	1.56
NN1CCC1	143092	InChI=1S/C3H8N2/c4-5-2-1-3-5/h1-4H2	72.069	1	2	29.26	1	0	0	2	0	2	18	1.28	259244	-5.387	0.79
NCC1CN1	185794	InChI=1S/C3H8N2/c4-1-3-2-5-3/h3,5H,1-2,4H2	72.069	2	2	47.96	1	0	1	2	0	3	18	0.76	154036	-6.393	1.455
CC1CN1N	283519	InChI=1S/C3H8N2/c1-3-2-5(3)4/h3H,2,4H2,1H3	72.069	1	2	29.03	1	0	0	2	0	2	18	0.84	167421	-5.513	0.873
CCC(=N)N	415117	InChI=1S/C3H8N2/c1-2-3(4)5/h2H2,1H3,(H3,4,5)	72.069	2	1	49.87	0.667	0	1	2	0	3	18	-0.5	43718.7	-6.306	1.397
NC1CC1N	429722	InChI=1S/C3H8N2/c4-2-1-3(2)5/h2-3H,1,4-5H2	72.069	2	2	52.04	1	0	0	2	0	4	18	0.32	98984.9	-6.32	1.407
C1CNCN1	449488	InChI=1S/C3H8N2/c1-2-5-3-4-1/h4-5H,1-3H2	72.069	2	2	24.06	1	0	0	2	0	2	18	1.48	318014	-5.514	0.874
CC1NN1C	535659	InChI=1S/C3H8N2/c1-3-4-5(3)2/h3-4H,1-2H3	72.069	1	2	24.95	1	0	0	2	0	1	18	1.11	219544	-6.682	1.646
NC1CNC1	1516506	InChI=1S/C3H8N2/c4-3-1-5-2-3/h3,5H,1-2,4H2	72.069	2	2	38.05	1	0	0	2	0	3	18	1.01	197119	-5.901	1.13
CCC(=O)O	1032	InChI=1S/C3H6O2/c1-2-3(4)5/h2H2,1H3,(H,4,5)	74.037	1	1	37.3	0.667	0	1	2	1	1	16	1.08	217558	-7.695	2.316
CC(=O)CN	215	InChI=1S/C3H7NO/c1-3(5)2-4/h2,4H2,1H3	73.053	1	2	43.09	0.667	0	1	2	0	2	17	-1.45	17205.4	-6.516	1.536
C1CNOC1	136333	InChI=1S/C3H7NO/c1-2-4-5-3-1/h4H,1-3H2	73.053	1	2	21.26	1	0	0	2	0	1	17	1.18	237842	-6.062	1.236
NC1(O)CC1	148676	InChI=1S/C3H7NO/c4-3(5)1-2-3/h5H,1-2,4H2	73.053	2	2	46.25	1	0	0	2	0	3	17	0.73	151774	-6.8	1.724
C=CCON	420841	InChI=1S/C3H7NO/c1-2-3-5-4/h2H,1,3-4H2	73.053	1	2	35.25	0.333	0	2	2	0	2	17	0.7	147379	-6.955	1.826
OC1CNC1	1514290	InChI=1S/C3H7NO/c5-3-1-4-2-3/h3-5H,1-2H2	73.053	2	2	32.26	1	0	0	2	0	2	17	1.34	280031	-6.241	1.354
CN=C(N)N	10111	InChI=1S/C2H7N3/c1-5-2(3)4/h1H3,(H4,3,4,5)	73.064	2	1	64.4	0.5	0	0	3	0	4	17	-1.54	15656.2	-5.773	1.045
CC(N)=NN	148896	InChI=1S/C2H7N3/c1-2(3)5-4/h4H2,1H3,(H2,3,5)	73.064	2	2	64.4	0.5	0	0	3	0	4	17	-1.1	24296.5	-5.026	0.551
CN=NNC	197031	InChI=1S/C2H7N3/c1-3-5-4-2/h1-2H3,(H,3,4)	73.064	1	2	36.75	1	0	1	3	0	1	17	0.4	109534	-6.019	1.207
CC(C)(C)N	6385	InChI=1S/C4H11N/c1-4(2,3)5/h5H2,1-3H3	73.089	1	1	26.02	1	0	0	1	0	2	19	1.03	204771	-6.263	1.369
CC(C)CN	6558	InChI=1S/C4H11N/c1-4(2)3-5/h4H,3,5H2,1-2H3	73.089	1	1	26.02	1	0	1	1	0	2	19	0.89	177344	-6.233	1.349
CCCCN	8007	InChI=1S/C4H11N/c1-2-3-4-5/h2-5H2,1H3	73.089	1	1	26.02	1	0	2	1	0	2	19	1.06	210948	-6.26	1.367
CCNCC	8021	InChI=1S/C4H11N/c1-3-5-4-2/h5H,3-4H2,1-2H3	73.089	1	1	12.03	1	0	2	1	0	1	19	1.04	206176	-5.884	1.118
CCCNC	12315	InChI=1S/C4H11N/c1-3-4-5-2/h5H,3-4H2,1-2H3	73.089	1	1	12.03	1	0	2	1	0	1	19	0.93	186110	-5.863	1.104
CCC(C)N	24874	InChI=1S/C4H11N/c1-3-4(2)5/h4H,3,5H2,1-2H3	73.089	1	1	26.02	1	0	1	1	0	2	19	0.39	108023	-6.279	1.379
CNC(C)C	78485	InChI=1S/C4H11N/c1-4(2)5-3/h4-5H,1-3H3	73.089	1	1	12.03	1	0	1	1	0	1	19	1.08	214413	-5.909	1.135
NCC(=O)O	750	InChI=1S/C2H5NO2/c3-1-2(4)5/h1,3H2,(H,4,5)	75.032	2	2	63.32	0.5	0	1	3	1	3	15	0.72	153951	-6.606	1.595
CN(N)C=O	12962	InChI=1S/C2H6N2O/c1-4(3)2-5/h2H,3H2,1H3	74.048	1	2	46.33	0.5	0	1	3	0	2	16	0.03	76061.1	-6.6	1.592
CC(=O)NN	14039	InChI=1S/C2H6N2O/c1-2(5)4-3/h3H2,1H3,(H,4,5)	74.048	2	2	55.12	0.5	0	0	3	0	3	16	-0.34	52684.6	-6.919	1.802
CC(N)=NO	30926	InChI=1S/C2H6N2O/c1-2(3)4-5/h5H,1H3,(H2,3,4)	74.048	2	2	58.61	0.5	0	0	3	0	3	16	-0.29	55213.6	-5.715	1.006
NCC(N)=O	69020	InChI=1S/C2H6N2O/c3-1-2(4)5/h1,3H2,(H2,4,5)	74.048	2	2	69.11	0.5	0	1	3	0	4	16	-0.41	49154.4	-6.449	1.492
CCNN=O	149201	InChI=1S/C2H6N2O/c1-2-3-4-5/h2H2,1H3,(H,3,5)	74.048	1	2	41.46	1	0	2	3	0	1	16	0.59	133005	-6.668	1.637
NCCCN	428	InChI=1S/C3H10N2/c4-2-1-3-5/h1-5H2	74.084	2	2	52.04	1	0	2	2	0	4	18	1.13	229051	-6.249	1.36
CC(N)CN	6567	InChI=1S/C3H10N2/c1-3(5)2-4/h3H,2,4-5H2,1H3	74.084	2	2	52.04	1	0	1	2	0	4	18	0.78	162153	-6.238	1.352
CNCCN	8014	InChI=1S/C3H10N2/c1-5-3-2-4/h5H,2-4H2,1H3	74.084	2	2	38.05	1	0	2	2	0	3	18	1.33	279846	-5.892	1.123
CCCNN	42007	InChI=1S/C3H10N2/c1-2-3-5-4/h5H,2-4H2,1H3	74.084	2	2	38.05	1	0	2	2	0	3	18	1.03	207333	-4.921	0.482
CNN(C)C	43369	InChI=1S/C3H10N2/c1-4-5(2)3/h4H,1-3H3	74.084	1	2	15.27	1	0	1	2	0	1	18	1.53	343746	-5.947	1.16
CC(C)NN	52789	InChI=1S/C3H10N2/c1-3(2)5-4/h3,5H,4H2,1-2H3	74.084	2	2	38.05	1	0	1	2	0	3	18	0.94	190436	-5.946	1.159
CCNNC	428417	InChI=1S/C3H10N2/c1-3-5-4-2/h4-5H,3H2,1-2H3	74.084	2	2	24.06	1	0	2	2	0	2	18	1.15	233006	-5.895	1.126
CNCNC	517622	InChI=1S/C3H10N2/c1-4-3-5-2/h4-5H,3H2,1-2H3	74.084	2	2	24.06	1	0	2	2	0	2	18	1.4	299590	-5.902	1.13
CNC(=O)O	30536	InChI=1S/C2H5NO2/c1-3-2(4)5/h3H,1H3,(H,4,5)	75.032	2	1	49.33	0.5	0	0	3	1	2	15	0.52	126381	-6.738	1.683
CC(O)CN	4	InChI=1S/C3H9NO/c1-3(5)2-4/h3,5H,2,4H2,1H3	75.068	2	2	46.25	1	0	1	2	0	3	17	1.12	230867	-6.338	1.419
CC(N)CO	5126	InChI=1S/C3H9NO/c1-3(4)2-5/h3,5H,2,4H2,1H3	75.068	2	2	46.25	1	0	1	2	0	3	17	1.03	211007	-6.388	1.452
CNCCO	8016	InChI=1S/C3H9NO/c1-4-2-3-5/h4-5H,2-3H2,1H3	75.068	2	2	32.26	1	0	2	2	0	2	17	1.13	232524	-5.967	1.173
NCCCO	9086	InChI=1S/C3H9NO/c4-2-1-3-5/h5H,1-4H2	75.068	2	2	46.25	1	0	2	2	0	3	17	1.16	239019	-6.314	1.403
CC(C)NO	78763	InChI=1S/C3H9NO/c1-3(2)4-5/h3-5H,1-2H3	75.068	2	2	32.26	1	0	1	2	0	2	17	0.9	184970	-6.569	1.571
NCCS	6058	InChI=1S/C2H7NS/c3-1-2-4/h4H,1-3H2	77.03	2	2	26.02	1	0	1	2	0	2	13	1.09	228795	-6.283	1.382
CNSC	643201	InChI=1S/C2H7NS/c1-3-4-2/h3H,1-2H3	77.03	1	2	12.03	1	0	1	2	0	1	13	0.85	179373	-4.884	0.457
O=C(O)S	117859	InChI=1S/CH2O2S/c2-1(3)4/h4H,(H,2,3)	77.978	2	1	37.3	0	0	0	3	1	1	10	0.51	130090	-7.231	2.009
CS(=N)N	319535	InChI=1S/CH6N2S/c1-4(2)3/h1H3,(H3,2,3)	78.025	2	1	49.87	1	0	0	3	0	3	14	-0.04	75173.6	-5.008	0.539
C1=CNC=CC1	104822	InChI=1S/C5H7N/c1-2-4-6-5-3-1/h2-6H,1H2	81.058	1	1	12.03	0.2	0	0	1	0	1	23	0.01	82086.1	-4.498	0.202
C1=CCNC=C1	407038	InChI=1S/C5H7N/c1-2-4-6-5-3-1/h1-4,6H,5H2	81.058	1	1	12.03	0.2	0	0	1	0	1	23	0.33	112842	-4.443	0.166
C1=CNCN=C1	1056	InChI=1S/C4H6N2/c1-2-5-4-6-3-1/h1-3,5H,4H2	82.053	1	2	24.39	0.25	0	0	2	0	1	22	0.54	140271	-5.075	0.583
Nn1cccc1	136589	InChI=1S/C4H6N2/c5-6-3-1-2-4-6/h1-4H,5H2	82.053	1	2	30.95	0	1	0	2	0	2	22	0.86	194819	-5.785	1.053
C1=CNC=CN1	144853	InChI=1S/C4H6N2/c1-2-6-4-3-5-1/h1-6H	82.053	2	2	24.06	0	0	0	2	0	2	22	0.55	142088	-2.864	-0.879
C1=CNCC=N1	426210	InChI=1S/C4H6N2/c1-2-6-4-3-5-1/h1-3,6H,4H2	82.053	1	2	24.39	0.25	0	0	2	0	1	22	0.53	138861	-4.708	0.341
C1=CNNC=C1	426233	InChI=1S/C4H6N2/c1-2-4-6-5-3-1/h1-6H	82.053	2	2	24.06	0	0	0	2	0	2	22	0.68	162311	-3.355	-0.554
Nc1cnc[nH]1	484	InChI=1S/C3H5N3/c4-3-1-5-2-6-3/h1-2H,4H2,(H,5,6)	83.048	2	2	54.7	0	1	0	3	0	3	21	0.03	85961.8	-4.944	0.497
Nc1ccn[nH]1	74561	InChI=1S/C3H5N3/c4-3-1-2-5-6-3/h1-2H,(H3,4,5,6)	83.048	2	2	54.7	0	1	0	3	0	3	21	0	82771.4	-5.331	0.752
Nc1cn[nH]c1	78035	InChI=1S/C3H5N3/c4-3-1-5-6-2-3/h1-2H,4H2,(H,5,6)	83.048	2	2	54.7	0	1	0	3	0	3	21	-0.02	81500.7	-4.587	0.26
Nc1ncc[nH]1	82140	InChI=1S/C3H5N3/c4-3-5-1-2-6-3/h1-2H,(H3,4,5,6)	83.048	2	2	54.7	0	1	0	3	0	3	21	0.03	85170.9	-5.168	0.645
Nc1ccco1	185682	InChI=1S/C4H5NO/c5-4-2-1-3-6-4/h1-3H,5H2	83.037	1	2	39.16	0	1	0	2	0	2	21	0.23	104369	-4.74	0.362
C1=CCNCC1	12750	InChI=1S/C5H9N/c1-2-4-6-5-3-1/h1-2,6H,3-5H2	83.073	1	1	12.03	0.6	0	0	1	0	1	23	0.99	223957	-5.83	1.082
C#CC(C)(C)N	76319	InChI=1S/C5H9N/c1-4-5(2,3)6/h1H,6H2,2-3H3	83.073	1	1	26.02	0.6	0	0	1	0	2	23	0.32	114739	-6.452	1.493
C=CCC=CN	111870	InChI=1S/C5H9N/c1-2-3-4-5-6/h2,4-5H,1,3,6H2	83.073	1	1	26.02	0.2	0	2	1	0	2	23	-0.25	64578.5	-5.175	0.65
C#CCNCC	243517	InChI=1S/C5H9N/c1-3-5-6-4-2/h1,6H,4-5H2,2H3	83.073	1	1	12.03	0.6	0	2	1	0	1	23	0.8	185439	-6.043	1.223
C#CC(N)CC	352114	InChI=1S/C5H9N/c1-3-5(6)4-2/h1,5H,4,6H2,2H3	83.073	1	1	26.02	0.6	0	1	1	0	2	23	0.36	118620	-6.464	1.502
C#CCCCN	641001	InChI=1S/C5H9N/c1-2-3-4-5-6/h1H,3-6H2	83.073	1	1	26.02	0.6	0	2	1	0	2	23	0.69	165368	-6.284	1.382
CC#CC(=O)O	68535	InChI=1S/C4H4O2/c1-2-3-4(5)6/h1H3,(H,5,6)	84.021	1	1	37.3	0.25	0	0	2	1	1	20	1.1	251795	-7.469	2.166
C#CCC(=O)O	137547	InChI=1S/C4H4O2/c1-2-3-4(5)6/h1H,3H2,(H,5,6)	84.021	1	1	37.3	0.25	0	1	2	1	1	20	1.14	262197	-7.642	2.281
CC1=NCCN1	10798	InChI=1S/C4H8N2/c1-4-5-2-3-6-4/h2-3H2,1H3,(H,5,6)	84.069	1	2	24.39	0.75	0	0	2	0	1	22	0.89	203822	-5.674	0.979
NCC#CCN	124159	InChI=1S/C4H8N2/c5-3-1-2-4-6/h3-6H2	84.069	2	2	52.04	0.5	0	0	2	0	4	22	0.37	121839	-6.324	1.409
C1=NCCCN1	137105	InChI=1S/C4H8N2/c1-2-5-4-6-3-1/h4H,1-3H2,(H,5,6)	84.069	1	2	24.39	0.75	0	0	2	0	1	22	1.01	230329	-5.756	1.033
N=C(N)C1CC1	431751	InChI=1S/C4H8N2/c5-4(6)3-1-2-3/h3H,1-2H2,(H3,5,6)	84.069	2	1	49.87	0.75	0	1	2	0	3	22	-0.21	68062	-6.369	1.439
C1NCN2CC12	533480	InChI=1S/C4H8N2/c1-4-2-6(4)3-5-1/h4-5H,1-3H2	84.069	1	2	15.04	1	0	0	2	0	1	22	1.74	478189	-5.881	1.116
C#CCN(C)N	542407	InChI=1S/C4H8N2/c1-3-4-6(2)5/h1H,4-5H2,2H3	84.069	1	2	29.26	0.5	0	1	2	0	2	22	0.53	143269	-5.109	0.606
CC1CC=NN1	549780	InChI=1S/C4H8N2/c1-4-2-3-5-6-4/h3-4,6H,2H2,1H3	84.069	1	2	24.39	0.75	0	0	2	0	1	22	0.45	132461	-5.24	0.692
CC1=NNCC1	558092	InChI=1S/C4H8N2/c1-4-2-3-5-6-4/h5H,2-3H2,1H3	84.069	1	2	24.39	0.75	0	0	2	0	1	22	0.54	143889	-4.986	0.524
C1=NNCCC1	558341	InChI=1S/C4H8N2/c1-2-4-6-5-3-1/h3,6H,1-2,4H2	84.069	1	2	24.39	0.75	0	0	2	0	1	22	0.54	143871	-5.328	0.75
C1CC2NN2C1	13147400	InChI=1S/C4H8N2/c1-2-4-5-6(4)3-1/h4-5H,1-3H2	84.069	1	2	24.95	1	0	0	2	0	1	22	1.56	401880	-6.594	1.588
C=CCC(=O)O	32743	InChI=1S/C4H6O2/c1-2-3-4(5)6/h2H,1,3H2,(H,5,6)	86.037	1	1	37.3	0.25	0	2	2	1	1	20	0.48	138785	-7.062	1.897
O=C1CCNC1	233208	InChI=1S/C4H7NO/c6-4-1-2-5-3-4/h5H,1-3H2	85.053	1	2	29.1	0.75	0	0	2	0	1	21	0.95	219250	-6.053	1.23
C1=CCONC1	431613	InChI=1S/C4H7NO/c1-2-4-6-5-3-1/h1-2,5H,3-4H2	85.053	1	2	21.26	0.5	0	0	2	0	1	21	0.89	207396	-6.235	1.351
NC1CCCC1	2906	InChI=1S/C5H11N/c6-5-3-1-2-4-5/h5H,1-4,6H2	85.089	1	1	26.02	1	0	0	1	0	2	23	0.68	168728	-6.28	1.38
C1CCNCC1	8082	InChI=1S/C5H11N/c1-2-4-6-5-3-1/h6H,1-5H2	85.089	1	1	12.03	1	0	0	1	0	1	23	0.71	173313	-5.85	1.096
CC1CCCN1	13003	InChI=1S/C5H11N/c1-5-3-2-4-6-5/h5-6H,2-4H2,1H3	85.089	1	1	12.03	1	0	0	1	0	1	23	1.01	233658	-5.857	1.1
C=CCNCC	72885	InChI=1S/C5H11N/c1-3-5-6-4-2/h3,6H,1,4-5H2,2H3	85.089	1	1	12.03	0.6	0	3	1	0	1	23	0.26	110821	-5.93	1.148
CC1CCNC1	118158	InChI=1S/C5H11N/c1-5-2-3-6-4-5/h5-6H,2-4H2,1H3	85.089	1	1	12.03	1	0	0	1	0	1	23	1.05	242365	-5.782	1.051
C=CC(C)(C)N	137783	InChI=1S/C5H11N/c1-4-5(2,3)6/h4H,1,6H2,2-3H3	85.089	1	1	26.02	0.6	0	1	1	0	2	23	-0.11	76085.2	-6.295	1.39
CC(C)=CCN	166921	InChI=1S/C5H11N/c1-5(2)3-4-6/h3H,4,6H2,1-2H3	85.089	1	1	26.02	0.6	0	1	1	0	2	23	0.08	91791.2	-6.121	1.275
CC1NC1(C)C	243858	InChI=1S/C5H11N/c1-4-5(2,3)6-4/h4,6H,1-3H3	85.089	1	1	21.94	1	0	0	1	0	1	23	0.2	104003	-6.247	1.358
NCC1CCC1	409746	InChI=1S/C5H11N/c6-4-5-2-1-3-5/h5H,1-4,6H2	85.089	1	1	26.02	1	0	1	1	0	2	23	0.86	202049	-6.272	1.374
C=CC(N)CC	414709	InChI=1S/C5H11N/c1-3-5(6)4-2/h3,5H,1,4,6H2,2H3	85.089	1	1	26.02	0.6	0	2	1	0	2	23	-0.29	63757.3	-6.338	1.418
CC(N)C1CC1	519239	InChI=1S/C5H11N/c1-4(6)5-2-3-5/h4-5H,2-3,6H2,1H3	85.089	1	1	26.02	1	0	1	1	0	2	23	0.38	123843	-6.309	1.399
CC=CCCN	533840	InChI=1S/C5H11N/c1-2-3-4-5-6/h2-3H,4-6H2,1H3	85.089	1	1	26.02	0.6	0	2	1	0	2	23	0	85436.6	-6.257	1.365
C=CCCCN	533854	InChI=1S/C5H11N/c1-2-3-4-5-6/h2H,1,3-6H2	85.089	1	1	26.02	0.6	0	3	1	0	2	23	0.08	92518.8	-6.245	1.357
CCCC1CN1	544792	InChI=1S/C5H11N/c1-2-3-5-4-6-5/h5-6H,2-4H2,1H3	85.089	1	1	21.94	1	0	2	1	0	1	23	0.8	189317	-6.528	1.544
C=C(C)C(=O)O	4093	InChI=1S/C4H6O2/c1-3(2)4(5)6/h1H2,2H3,(H,5,6)	86.037	1	1	37.3	0.25	0	1	2	1	1	20	0.42	130866	-7.15	1.955
O=C(O)C1CC1	15655	InChI=1S/C4H6O2/c5-4(6)3-1-2-3/h3H,1-2H2,(H,5,6)	86.037	1	1	37.3	0.75	0	1	2	1	1	20	0.41	129489	-7.713	2.328
CC=CC(=O)O	19499	InChI=1S/C4H6O2/c1-2-3-4(5)6/h2-3H,1H3,(H,5,6)	86.037	1	1	37.3	0.25	0	1	2	1	1	20	0.49	140780	-7.155	1.959
O=C1CCNN1	151497	InChI=1S/C3H6N2O/c6-3-1-2-4-5-3/h4H,1-2H2,(H,5,6)	86.048	2	2	41.13	0.667	0	0	3	0	2	20	0.86	202897	-5.282	0.72
O=C1CNCN1	1502063	InChI=1S/C3H6N2O/c6-3-1-4-2-5-3/h4H,1-2H2,(H,5,6)	86.048	2	2	41.13	0.667	0	0	3	0	2	20	0.77	186510	-5.959	1.168
[N-]=[N+]=NCCN	55649	InChI=1S/C2H6N4/c3-1-2-5-6-4/h1-3H2	86.059	1	2	74.78	1	0	2	4	0	2	20			-6.412	1.467
C=NN=C(N)N	415182	InChI=1S/C2H6N4/c1-5-6-2(3)4/h1H2,(H4,3,4,6)	86.059	2	2	76.76	0	0	1	4	0	4	20	-0.88	35562.2	-5.789	1.055
C1CNCCN1	4837	InChI=1S/C4H10N2/c1-2-6-4-3-5-1/h5-6H,1-4H2	86.084	2	2	24.06	1	0	0	2	0	2	22	1.41	352971	-5.816	1.073
CCCC(=N)N	18182	InChI=1S/C4H10N2/c1-2-3-4(5)6/h2-3H2,1H3,(H3,5,6)	86.084	2	1	49.87	0.75	0	2	2	0	3	22	-0.47	54006.9	-6.258	1.365
NN1CCCC1	27946	InChI=1S/C4H10N2/c5-6-3-1-2-4-6/h1-5H2	86.084	1	2	29.26	1	0	0	2	0	2	22	1.44	361937	-5.072	0.581
CCC1(C)NN1	78618	InChI=1S/C4H10N2/c1-3-4(2)5-6-4/h5-6H,3H2,1-2H3	86.084	2	2	43.88	1	0	1	2	0	2	22	0.25	110679	-6.501	1.526
CNN=C(C)C	79840	InChI=1S/C4H10N2/c1-4(2)6-5-3/h5H,1-3H3	86.084	1	2	24.39	0.75	0	1	2	0	1	22	0.16	100580	-5.106	0.604
CC=NNCC	89342	InChI=1S/C4H10N2/c1-3-5-6-4-2/h3,6H,4H2,1-2H3	86.084	1	2	24.39	0.75	0	2	2	0	1	22	0.13	97768.1	-5.204	0.669
NCCN1CC1	97697	InChI=1S/C4H10N2/c5-1-2-6-3-4-6/h1-5H2	86.084	1	2	29.03	1	0	2	2	0	2	22	1.36	334410	-6.282	1.382
C1CCNNC1	136334	InChI=1S/C4H10N2/c1-2-4-6-5-3-1/h5-6H,1-4H2	86.084	2	2	24.06	1	0	0	2	0	2	22	0.95	221882	-4.995	0.53
CN1NC1(C)C	142487	InChI=1S/C4H10N2/c1-4(2)5-6(4)3/h5H,1-3H3	86.084	1	2	24.95	1	0	0	2	0	1	22	0.81	193491	-6.446	1.49
NCC=CCN	148401	InChI=1S/C4H10N2/c5-3-1-2-4-6/h1-2H,3-6H2	86.084	2	2	52.04	0.5	0	2	2	0	4	22	0.54	147826	-6.317	1.405
NC1CCNC1	164401	InChI=1S/C4H10N2/c5-4-1-2-6-3-4/h4,6H,1-3,5H2	86.084	2	2	38.05	1	0	0	2	0	3	22	1.21	288136	-5.741	1.024
NCC1CCN1	190550	InChI=1S/C4H10N2/c5-3-4-1-2-6-4/h4,6H,1-3,5H2	86.084	2	2	38.05	1	0	1	2	0	3	22	1.21	287995	-6.205	1.33
CCC=NNC	266161	InChI=1S/C4H10N2/c1-3-4-6-5-2/h4-5H,3H2,1-2H3	86.084	1	2	24.39	0.75	0	2	2	0	1	22	0.29	115448	-5.166	0.643
CCN1NC1C	337430	InChI=1S/C4H10N2/c1-3-6-4(2)5-6/h4-5H,3H2,1-2H3	86.084	1	2	24.95	1	0	1	2	0	1	22	1.02	238685	-6.62	1.605
CC(C)C(=N)N	415118	InChI=1S/C4H10N2/c1-3(2)4(5)6/h3H,1-2H3,(H3,5,6)	86.084	2	1	49.87	0.75	0	1	2	0	3	22	-0.84	37245.3	-6.246	1.357
NC1CCC1N	423072	InChI=1S/C4H10N2/c5-3-1-2-4(3)6/h3-4H,1-2,5-6H2	86.084	2	2	52.04	1	0	0	2	0	4	22	0.39	127357	-5.945	1.159
CC=CCNN	534011	InChI=1S/C4H10N2/c1-2-3-4-6-5/h2-3,6H,4-5H2,1H3	86.084	2	2	38.05	0.5	0	2	2	0	3	22	0.49	140645	-4.943	0.496
CC(C)=CNN	534012	InChI=1S/C4H10N2/c1-4(2)3-6-5/h3,6H,5H2,1-2H3	86.084	2	2	38.05	0.5	0	1	2	0	3	22	0.18	102759	-4.634	0.292
CC(C)N1CN1	541737	InChI=1S/C4H10N2/c1-4(2)6-3-5-6/h4-5H,3H2,1-2H3	86.084	1	2	24.95	1	0	1	2	0	1	22	0.98	229249	-6.668	1.637
C=CCN(C)N	542409	InChI=1S/C4H10N2/c1-3-4-6(2)5/h3H,1,4-5H2,2H3	86.084	1	2	29.26	0.5	0	2	2	0	2	22	0.47	137590	-5.001	0.534
C1CNCNC1	1519487	InChI=1S/C4H10N2/c1-2-5-4-6-3-1/h5-6H,1-4H2	86.084	2	2	24.06	1	0	0	2	0	2	22	1.36	336494	-5.742	1.025
CC(=O)C(=O)O	1060	InChI=1S/C3H4O3/c1-2(4)3(5)6/h1H3,(H,5,6)	88.016	1	2	54.37	0.333	0	1	3	1	1	18	0.98	235461	-7.095	1.919
NC(N)=NC=O	78224	InChI=1S/C2H5N3O/c3-2(4)5-1-6/h1H,(H4,3,4,5,6)	87.043	2	1	81.47	0	0	1	4	0	4	19	-0.92	34834	-6.765	1.7
C=C(N)C(=O)O	123991	InChI=1S/C3H5NO2/c1-2(4)3(5)6/h1,4H2,(H,5,6)	87.032	2	2	63.32	0	0	1	3	1	3	19	0.12	98605.1	-5.819	1.075
O=C(O)C1CN1	193914	InChI=1S/C3H5NO2/c5-3(6)2-1-4-2/h2,4H,1H2,(H,5,6)	87.032	2	2	59.24	0.667	0	1	3	1	2	19	0.51	144227	-6.885	1.78
CCCC(=O)O	264	InChI=1S/C4H8O2/c1-2-3-4(5)6/h2-3H2,1H3,(H,5,6)	88.052	1	1	37.3	0.75	0	2	2	1	1	20	0.24	111715	-7.639	2.279
CN(C)C(=N)N	14461	InChI=1S/C3H9N3/c1-6(2)3(4)5/h1-2H3,(H3,4,5)	87.08	2	1	53.11	0.667	0	0	3	0	3	21	-1.42	21057.6	-5.582	0.918
CCN=C(N)N	29544	InChI=1S/C3H9N3/c1-2-6-3(4)5/h2H2,1H3,(H4,4,5,6)	87.08	2	1	64.4	0.667	0	1	3	0	4	21	-0.95	33696.9	-5.734	1.019
OC1CCNC1	98210	InChI=1S/C4H9NO/c6-4-1-2-5-3-4/h4-6H,1-3H2	87.068	2	2	32.26	1	0	0	2	0	2	21	1.32	327174	-5.809	1.068
C1CCONC1	142102	InChI=1S/C4H9NO/c1-2-4-6-5-3-1/h5H,1-4H2	87.068	1	2	21.26	1	0	0	2	0	1	21	1.01	239092	-6.228	1.346
CCNN=NC	147248	InChI=1S/C3H9N3/c1-3-5-6-4-2/h3H2,1-2H3,(H,4,5)	87.08	1	2	36.75	1	0	2	3	0	1	21	0.16	101915	-6.014	1.204
CN=C(N)NC	230867	InChI=1S/C3H9N3/c1-5-3(4)6-2/h1-2H3,(H3,4,5,6)	87.08	2	1	50.41	0.667	0	0	3	0	3	21	-0.87	36531.9	-5.598	0.929
C=CC(O)CN	233916	InChI=1S/C4H9NO/c1-2-4(6)3-5/h2,4,6H,1,3,5H2	87.068	2	2	46.25	0.5	0	2	2	0	3	21	0.45	136471	-6.306	1.397
NCCCCN	1045	InChI=1S/C4H12N2/c5-3-1-2-4-6/h1-6H2	88.1	2	2	52.04	1	0	3	2	0	4	22	1.18	286577	-6.223	1.342
CCC(C)CN	7283	InChI=1S/C5H13N/c1-3-5(2)4-6/h5H,3-4,6H2,1-2H3	87.105	1	1	26.02	1	0	2	1	0	2	23	0.15	101442	-6.179	1.313
CC(C)CCN	7894	InChI=1S/C5H13N/c1-5(2)3-4-6/h5H,3-4,6H2,1-2H3	87.105	1	1	26.02	1	0	2	1	0	2	23	0.21	107436	-6.197	1.325
CCCCCN	8060	InChI=1S/C5H13N/c1-2-3-4-5-6/h2-6H2,1H3	87.105	1	1	26.02	1	0	3	1	0	2	23	0.83	199366	-6.228	1.346
CCCCNC	8068	InChI=1S/C5H13N/c1-3-4-5-6-2/h6H,3-5H2,1-2H3	87.105	1	1	12.03	1	0	3	1	0	1	23	0.53	147674	-5.82	1.076
CC(C)C(C)N	11731	InChI=1S/C5H13N/c1-4(2)5(3)6/h4-5H,6H2,1-3H3	87.105	1	1	26.02	1	0	1	1	0	2	23	0.23	110029	-6.195	1.324
CCC(N)CC	12019	InChI=1S/C5H13N/c1-3-5(6)4-2/h5H,3-4,6H2,1-2H3	87.105	1	1	26.02	1	0	2	1	0	2	23	0.07	93726	-6.225	1.344
CCCC(C)N	12246	InChI=1S/C5H13N/c1-3-4-5(2)6/h5H,3-4,6H2,1-2H3	87.105	1	1	26.02	1	0	2	1	0	2	23	0.09	95476.3	-6.238	1.352
CNCC(C)C	12249	InChI=1S/C5H13N/c1-5(2)4-6-3/h5-6H,4H2,1-3H3	87.105	1	1	12.03	1	0	2	1	0	1	23	0.73	180411	-5.809	1.069
CCC(C)(C)N	68986	InChI=1S/C5H13N/c1-4-5(2,3)6/h4,6H2,1-3H3	87.105	1	1	26.02	1	0	1	1	0	2	23	0.1	96728.1	-6.189	1.32
CC(C)(C)CN	79882	InChI=1S/C5H13N/c1-5(2,3)4-6/h4,6H2,1-3H3	87.105	1	1	26.02	1	0	0	1	0	2	23	-0.04	83778.7	-6.197	1.325
CNC(C)(C)C	84552	InChI=1S/C5H13N/c1-5(2,3)6-4/h6H,1-4H3	87.105	1	1	12.03	1	0	0	1	0	1	23	0.51	144996	-5.688	0.989
CCNC(C)C	88318	InChI=1S/C5H13N/c1-4-6-5(2)3/h5-6H,4H2,1-3H3	87.105	1	1	12.03	1	0	2	1	0	1	23	0.73	181480	-5.862	1.104
CCCNCC	88398	InChI=1S/C5H13N/c1-3-5-6-4-2/h6H,3-5H2,1-2H3	87.105	1	1	12.03	1	0	3	1	0	1	23	0.54	149201	-5.825	1.079
CCC(C)NC	111026	InChI=1S/C5H13N/c1-4-5(2)6-3/h5-6H,4H2,1-3H3	87.105	1	1	12.03	1	0	2	1	0	1	23	0.59	156526	-5.671	0.978
NC(N)=NN=O	12660	InChI=1S/CH4N4O/c2-1(3)4-5-6/h(H4,2,3,4,6)	88.039	2	2	93.83	0	0	1	5	0	4	18	-0.84	37853.4	-6.299	1.392
CC(N)C(=O)O	602	InChI=1S/C3H7NO2/c1-2(4)3(5)6/h2H,4H2,1H3,(H,5,6)	89.048	2	2	63.32	0.667	0	1	3	1	3	19	0.17	105498	-6.563	1.568
CC(C)C(=O)O	6590	InChI=1S/C4H8O2/c1-3(2)4(5)6/h3H,1-2H3,(H,5,6)	88.052	1	1	37.3	0.75	0	1	2	1	1	20	0.51	146729	-7.545	2.217
CC(=O)N(C)N	19051	InChI=1S/C3H8N2O/c1-3(6)5(2)4/h4H2,1-2H3	88.064	1	2	46.33	0.667	0	0	3	0	2	20	-0.09	80751.9	-6.442	1.487
CCN(N)C=O	53145	InChI=1S/C3H8N2O/c1-2-5(4)3-6/h3H,2,4H2,1H3	88.064	1	2	46.33	0.667	0	2	3	0	2	20	0.04	91916.4	-6.531	1.546
CCC(=O)NN	79890	InChI=1S/C3H8N2O/c1-2-3(6)5-4/h2,4H2,1H3,(H,5,6)	88.064	2	2	55.12	0.667	0	1	3	0	3	20	-0.51	52658	-6.792	1.719
CNC(=O)CN	89675	InChI=1S/C3H8N2O/c1-5-3(6)2-4/h2,4H2,1H3,(H,5,6)	88.064	2	2	55.12	0.667	0	1	3	0	3	20	-0.26	67698.6	-6.29	1.387
CCCNN=O	115341	InChI=1S/C3H8N2O/c1-2-3-4-5-6/h2-3H2,1H3,(H,4,6)	88.064	1	2	41.46	1	0	3	3	0	1	20	0.41	132464	-6.628	1.611
CNNC(C)=O	122488	InChI=1S/C3H8N2O/c1-3(6)5-4-2/h4H,1-2H3,(H,5,6)	88.064	2	2	41.13	0.667	0	1	3	0	2	20	0.76	188066	-6.697	1.656
CNCC(N)=O	151411	InChI=1S/C3H8N2O/c1-5-2-3(4)6/h5H,2H2,1H3,(H2,4,6)	88.064	2	2	55.12	0.667	0	2	3	0	3	20	-0.32	64250.4	-5.998	1.194
NCCC(N)=O	192802	InChI=1S/C3H8N2O/c4-2-1-3(5)6/h1-2,4H2,(H2,5,6)	88.064	2	2	69.11	0.667	0	2	3	0	4	20	-0.33	63588.6	-6.309	1.399
CC(N)C(N)=O	350287	InChI=1S/C3H8N2O/c1-2(4)3(5)6/h2H,4H2,1H3,(H2,5,6)	88.064	2	2	69.11	0.667	0	1	3	0	4	20	-0.46	55510.9	-6.452	1.494
CN=C(C)NO	434994	InChI=1S/C3H8N2O/c1-3(4-2)5-6/h6H,1-2H3,(H,4,5)	88.064	2	2	44.62	0.667	0	0	3	0	2	20	0.06	93139.6	-5.867	1.107
CNCCNC	8070	InChI=1S/C4H12N2/c1-5-3-4-6-2/h5-6H,3-4H2,1-2H3	88.1	2	2	24.06	1	0	3	2	0	2	22	1.41	359565	-5.772	1.044
CC(C)(N)CN	13128	InChI=1S/C4H12N2/c1-4(2,6)3-5/h3,5-6H2,1-2H3	88.1	2	2	52.04	1	0	1	2	0	4	22	0.28	116243	-6.132	1.282
CCNNCC	15374	InChI=1S/C4H12N2/c1-3-5-6-4-2/h5-6H,3-4H2,1-2H3	88.1	2	2	24.06	1	0	3	2	0	2	22	1.03	245890	-5.85	1.095
CC(N)CCN	61136	InChI=1S/C4H12N2/c1-4(6)2-3-5/h4H,2-3,5-6H2,1H3	88.1	2	2	52.04	1	0	2	2	0	4	22	0.75	187174	-6.216	1.338
CN(C)CCN	66053	InChI=1S/C4H12N2/c1-6(2)4-3-5/h3-5H2,1-2H3	88.1	1	2	29.26	1	0	2	2	0	2	22	1.08	258138	-5.702	0.998
CCNCCN	66071	InChI=1S/C4H12N2/c1-2-6-4-3-5/h6H,2-5H2,1H3	88.1	2	2	38.05	1	0	3	2	0	3	22	1.37	345582	-5.854	1.099
CCN(N)CC	69222	InChI=1S/C4H12N2/c1-3-6(5)4-2/h3-5H2,1-2H3	88.1	1	2	29.26	1	0	2	2	0	2	22	0.92	221046	-5.977	1.18
CCCCNN	77064	InChI=1S/C4H12N2/c1-2-3-4-6-5/h6H,2-5H2,1H3	88.1	2	2	38.05	1	0	3	2	0	3	22	1.14	276549	-4.884	0.457
CNCCCN	80511	InChI=1S/C4H12N2/c1-6-4-2-3-5/h6H,2-5H2,1H3	88.1	2	2	38.05	1	0	3	2	0	3	22	1.4	359024	-5.846	1.093
CC(C)(C)NN	81890	InChI=1S/C4H12N2/c1-4(2,3)6-5/h6H,5H2,1-3H3	88.1	2	2	38.05	1	0	0	2	0	3	22	0.41	132738	-4.837	0.426
CC(N)C(C)N	136362	InChI=1S/C4H12N2/c1-3(5)4(2)6/h3-4H,5-6H2,1-2H3	88.1	2	2	52.04	1	0	1	2	0	4	22	0.43	134987	-6.052	1.229
CCC(N)CN	138231	InChI=1S/C4H12N2/c1-2-4(6)3-5/h4H,2-3,5-6H2,1H3	88.1	2	2	52.04	1	0	2	2	0	4	22	0.76	188683	-6.16	1.301
CC(C)N(C)N	283357	InChI=1S/C4H12N2/c1-4(2)6(3)5/h4H,5H2,1-3H3	88.1	1	2	29.26	1	0	1	2	0	2	22	0.96	230997	-5.838	1.088
CC(C)CNN	542420	InChI=1S/C4H12N2/c1-4(2)3-6-5/h4,6H,3,5H2,1-2H3	88.1	2	2	38.05	1	0	2	2	0	3	22	0.73	182430	-4.875	0.451
CCC(C)NN	547690	InChI=1S/C4H12N2/c1-3-4(2)6-5/h4,6H,3,5H2,1-2H3	88.1	2	2	38.05	1	0	2	2	0	3	22	0.6	160507	-4.764	0.377
CCCN(C)N	547724	InChI=1S/C4H12N2/c1-3-4-6(2)5/h3-5H2,1-2H3	88.1	1	2	29.26	1	0	2	2	0	2	22	0.85	206021	-4.985	0.523
CCNN(C)C	547943	InChI=1S/C4H12N2/c1-4-5-6(2)3/h5H,4H2,1-3H3	88.1	1	2	15.27	1	0	2	2	0	1	22	1.3	322202	-5.889	1.122
O=C(O)C(=O)O	971	InChI=1S/C2H2O4/c3-1(4)2(5)6/h(H,3,4)(H,5,6)	89.995	2	2	74.6	0	0	0	4	2	2	16	0.64	170757	-7.628	2.272
NC(=O)C(=O)O	974	InChI=1S/C2H3NO3/c3-1(4)2(5)6/h(H2,3,4)(H,5,6)	89.011	2	2	80.39	0	0	0	4	1	3	17	0.46	141202	-7.22	2.001
NCCC(=O)O	239	InChI=1S/C3H7NO2/c4-2-1-3(5)6/h1-2,4H2,(H,5,6)	89.048	2	2	63.32	0.667	0	2	3	1	3	19	0.54	153333	-6.367	1.437
CNCC(=O)O	1088	InChI=1S/C3H7NO2/c1-4-2-3(5)6/h4H,2H2,1H3,(H,5,6)	89.048	2	2	49.33	0.667	0	2	3	1	2	19	0.53	152036	-6.09	1.254
CN(C)C(=O)O	44946	InChI=1S/C3H7NO2/c1-4(2)3(5)6/h1-2H3,(H,5,6)	89.048	1	1	40.54	0.667	0	0	3	1	1	19	0.77	191491	-6.312	1.401
CN(N)C(N)=O	256004	InChI=1S/C2H7N3O/c1-5(4)2(3)6/h4H2,1H3,(H2,3,6)	89.059	2	2	72.35	0.5	0	0	4	0	4	19	-0.53	52221.4	-6.189	1.32
CCNCCO	8072	InChI=1S/C4H11NO/c1-2-5-3-4-6/h5-6H,2-4H2,1H3	89.084	2	2	32.26	1	0	3	2	0	2	21	1.17	287096	-5.922	1.143
CC(C)(N)CO	11807	InChI=1S/C4H11NO/c1-4(2,5)3-6/h6H,3,5H2,1-2H3	89.084	2	2	46.25	1	0	1	2	0	3	21	0.89	217930	-6.317	1.404
CCC(N)CO	22129	InChI=1S/C4H11NO/c1-2-4(5)3-6/h4,6H,2-3,5H2,1H3	89.084	2	2	46.25	1	0	2	2	0	3	21	0.99	239078	-6.331	1.414
NCCCCO	25868	InChI=1S/C4H11NO/c5-3-1-2-4-6/h6H,1-5H2	89.084	2	2	46.25	1	0	3	2	0	3	21	1.15	280846	-6.268	1.372
CCC(O)CN	26107	InChI=1S/C4H11NO/c1-2-4(6)3-5/h4,6H,2-3,5H2,1H3	89.084	2	2	46.25	1	0	2	2	0	3	21	0.99	238826	-6.275	1.376
CNCC(C)O	86049	InChI=1S/C4H11NO/c1-4(6)3-5-2/h4-6H,3H2,1-2H3	89.084	2	2	32.26	1	0	2	2	0	2	21	1.1	268127	-5.904	1.132
CC(C)(O)CN	95102	InChI=1S/C4H11NO/c1-4(2,6)3-5/h6H,3,5H2,1-2H3	89.084	2	2	46.25	1	0	1	2	0	3	21	0.98	236673	-6.278	1.379
CC(C)(C)NO	98586	InChI=1S/C4H11NO/c1-4(2,3)5-6/h5-6H,1-3H3	89.084	2	2	32.26	1	0	0	2	0	2	21	0.86	211242	-6.441	1.487
CCNOCC	99453	InChI=1S/C4H11NO/c1-3-5-6-4-2/h5H,3-4H2,1-2H3	89.084	1	2	21.26	1	0	3	2	0	1	21	0.93	225170	-6.551	1.559
CC(O)CCN	170254	InChI=1S/C4H11NO/c1-4(6)2-3-5/h4,6H,2-3,5H2,1H3	89.084	2	2	46.25	1	0	2	2	0	3	21	0.93	224855	-6.199	1.327
CC(N)C(C)O	226831	InChI=1S/C4H11NO/c1-3(5)4(2)6/h3-4,6H,5H2,1-2H3	89.084	2	2	46.25	1	0	1	2	0	3	21	0.87	213196	-6.309	1.399
CC(C)CON	536422	InChI=1S/C4H11NO/c1-4(2)3-6-5/h4H,3,5H2,1-2H3	89.084	1	2	35.25	1	0	2	2	0	2	21	0.56	155843	-6.986	1.847
CC(CN)CO	10197625	InChI=1S/C4H11NO/c1-4(2-5)3-6/h4,6H,2-3,5H2,1H3	89.084	2	2	46.25	1	0	2	2	0	3	21	0.87	212889	-6.208	1.333
NCC(=O)S	522597	InChI=1S/C2H5NOS/c3-1-2(4)5/h1,3H2,(H,4,5)	91.009	2	2	43.09	0.5	0	1	3	0	2	15	-0.15	78604	-6.486	1.516
CC(S)CN	11717	InChI=1S/C3H9NS/c1-3(5)2-4/h3,5H,2,4H2,1H3	91.046	2	2	26.02	1	0	1	2	0	2	17	0.54	156594	-6.231	1.348
NCCCS	97436	InChI=1S/C3H9NS/c4-2-1-3-5/h5H,1-4H2	91.046	2	2	26.02	1	0	2	2	0	2	17	0.6	166490	-6.165	1.304
CC(N)CS	165845	InChI=1S/C3H9NS/c1-3(4)2-5/h3,5H,2,4H2,1H3	91.046	2	2	26.02	1	0	1	2	0	2	17	0.49	148674	-6.201	1.328
CNCCS	202285	InChI=1S/C3H9NS/c1-4-2-3-5/h4-5H,2-3H2,1H3	91.046	2	2	12.03	1	0	2	2	0	1	17	1.05	259056	-5.881	1.116
O=C(O)CS	1133	InChI=1S/C2H4O2S/c3-2(4)1-5/h5H,1H2,(H,3,4)	91.993	2	2	37.3	0.5	0	1	3	1	1	14	0.92	231815	-6.447	1.491
Nc1ccccc1	6115	InChI=1S/C6H7N/c7-6-4-2-1-3-5-6/h1-5H,7H2	93.058	1	1	26.02	0	1	0	1	0	2	27	-0.09	85372.1	-5.354	0.767
C#CCNCC#C	23350	InChI=1S/C6H7N/c1-3-5-7-6-4-2/h1-2,7H,5-6H2	93.058	1	1	12.03	0.333	0	2	1	0	1	27	0.55	160586	-6.2	1.327
C1=CC2C=CC1N2	138921	InChI=1S/C6H7N/c1-2-6-4-3-5(1)7-6/h1-7H	93.058	1	1	12.03	0.333	0	0	1	0	1	27	0.61	171883	-5.563	0.906
Nc1ccncc1	1727	InChI=1S/C5H6N2/c6-5-1-3-7-4-2-5/h1-4H,(H2,6,7)	94.053	1	2	38.91	0	1	0	2	0	2	26	0.34	132521	-5.863	1.104
Nc1cccnc1	10009	InChI=1S/C5H6N2/c6-5-2-1-3-7-4-5/h1-4H,6H2	94.053	1	2	38.91	0	1	0	2	0	2	26	0.87	224219	-5.556	0.901
Nc1ccccn1	10439	InChI=1S/C5H6N2/c6-5-3-1-2-4-7-5/h1-4H,(H2,6,7)	94.053	1	2	38.91	0	1	0	2	0	2	26	0.89	228861	-5.707	1.001
C1=CC=NNC=C1	166734	InChI=1S/C5H6N2/c1-2-4-6-7-5-3-1/h1-6H	94.053	1	2	24.39	0	0	0	2	0	1	26	-0.2	77351.7	-4.492	0.198
C1=CC2CC1CN2	138805	InChI=1S/C6H9N/c1-2-6-3-5(1)4-7-6/h1-2,5-7H,3-4H2	95.073	1	1	12.03	0.667	0	0	1	0	1	27	0.61	175336	-5.994	1.191
C1=CC2CCC1N2	143286	InChI=1S/C6H9N/c1-2-6-4-3-5(1)7-6/h1-2,5-7H,3-4H2	95.073	1	1	12.03	0.667	0	0	1	0	1	27	0.67	185385	-6.178	1.313
CC1=CCNC=C1	407036	InChI=1S/C6H9N/c1-6-2-4-7-5-3-6/h2-4,7H,5H2,1H3	95.073	1	1	12.03	0.333	0	0	1	0	1	27	0.08	103356	-4.379	0.123
CC1=CC=CCN1	407044	InChI=1S/C6H9N/c1-6-4-2-3-5-7-6/h2-4,7H,5H2,1H3	95.073	1	1	12.03	0.333	0	0	1	0	1	27	0.11	105969	-4.346	0.101
CC1=CNCC=C1	424458	InChI=1S/C6H9N/c1-6-3-2-4-7-5-6/h2-3,5,7H,4H2,1H3	95.073	1	1	12.03	0.333	0	0	1	0	1	27	0.1	105431	-4.206	0.009
C1=CC2NCCC12	14815768	InChI=1S/C6H9N/c1-2-6-5(1)3-4-7-6/h1-2,5-7H,3-4H2	95.073	1	1	12.03	0.667	0	0	1	0	1	27	0.76	202282	-5.641	0.958
C=CC1=NCCN1	82736	InChI=1S/C5H8N2/c1-2-5-6-3-4-7-5/h2H,1,3-4H2,(H,6,7)	96.069	1	2	24.39	0.4	0	1	2	0	1	26	0.51	159911	-5.659	0.969
CN1C=CNC=C1	411586	InChI=1S/C5H8N2/c1-7-4-2-6-3-5-7/h2-6H,1H3	96.069	1	2	15.27	0.2	0	0	2	0	1	26	0.48	155722	-2.843	-0.893
NC1=CC=CCN1	421843	InChI=1S/C5H8N2/c6-5-3-1-2-4-7-5/h1-3,7H,4,6H2	96.069	2	2	38.05	0.2	0	0	2	0	3	26	-0.12	85057.3	-4.098	-0.063
NC1=CCNC=C1	424362	InChI=1S/C5H8N2/c6-5-1-3-7-4-2-5/h1-3,7H,4,6H2	96.069	2	2	38.05	0.2	0	0	2	0	3	26	-0.15	82997.6	-4.225	0.021
NCc1ccco1	3438	InChI=1S/C5H7NO/c6-4-5-2-1-3-7-5/h1-3H,4,6H2	97.053	1	2	39.16	0.2	1	1	2	0	2	25	0.98	259026	-5.83	1.083
Cc1cc(N)n[nH]1	93146	InChI=1S/C4H7N3/c1-3-2-4(5)7-6-3/h2H,1H3,(H3,5,6,7)	97.064	2	2	54.7	0.25	1	0	3	0	3	25	-0.2	79805	-5.394	0.794
CNc1cn[nH]c1	206693	InChI=1S/C4H7N3/c1-5-4-2-6-7-3-4/h2-3,5H,1H3,(H,6,7)	97.064	2	2	40.71	0.25	1	1	3	0	2	25	0.61	179213	-4.485	0.193
N=C1CCC(N)=N1	230928	InChI=1S/C4H7N3/c5-3-1-2-4(6)7-3/h1-2H2,(H3,5,6,7)	97.064	2	2	62.23	0.5	0	0	3	0	3	25	-0.64	51244.1	-6.312	1.401
Cc1cnc(N)[nH]1	322559	InChI=1S/C4H7N3/c1-3-2-6-4(5)7-3/h2H,1H3,(H3,5,6,7)	97.064	2	2	54.7	0.25	1	0	3	0	3	25	-0.26	75081	-4.927	0.485
OC1=CCNC=C1	426208	InChI=1S/C5H7NO/c7-5-1-3-6-4-2-5/h1-3,6-7H,4H2	97.053	2	2	32.26	0.2	0	0	2	0	2	25	0.39	143696	-4.398	0.135
CNc1ncc[nH]1	535820	InChI=1S/C4H7N3/c1-5-4-6-2-3-7-4/h2-3H,1H3,(H2,5,6,7)	97.064	2	2	40.71	0.25	1	1	3	0	2	25	0.59	175768	-5.02	0.547
NCc1ncc[nH]1	1382041	InChI=1S/C4H7N3/c5-3-4-6-1-2-7-4/h1-2H,3,5H2,(H,6,7)	97.064	2	2	54.7	0.25	1	1	3	0	3	25	0.19	117177	-6.105	1.264
C=CCNCC=C	31279	InChI=1S/C6H11N/c1-3-5-7-6-4-2/h3-4,7H,1-2,5-6H2	97.089	1	1	12.03	0.333	0	4	1	0	1	27	-0.07	90763.9	-5.976	1.179
C1CC2CC1CN2	78963	InChI=1S/C6H11N/c1-2-6-3-5(1)4-7-6/h5-7H,1-4H2	97.089	1	1	12.03	1	0	0	1	0	1	27	0.95	250853	-5.655	0.967
CC1C=CC(C)N1	101066	InChI=1S/C6H11N/c1-5-3-4-6(2)7-5/h3-7H,1-2H3	97.089	1	1	12.03	0.667	0	0	1	0	1	27	0.09	106145	-5.722	1.011
C1CC2CCC1N2	136093	InChI=1S/C6H11N/c1-2-6-4-3-5(1)7-6/h5-7H,1-4H2	97.089	1	1	12.03	1	0	0	1	0	1	27	0.87	231070	-6.186	1.318
NC1CCC2CC12	50989726	InChI=1S/C6H11N/c7-6-2-1-4-3-5(4)6/h4-6H,1-3,7H2	97.089	1	1	26.02	1	0	0	1	0	2	27	0.3	130589	-6.265	1.37
C#CCNC(C)C	243521	InChI=1S/C6H11N/c1-4-5-7-6(2)3/h1,6-7H,5H2,2-3H3	97.089	1	1	12.03	0.667	0	2	1	0	1	27	0.28	129053	-6.02	1.208
C#CC(C)(N)CC	247769	InChI=1S/C6H11N/c1-4-6(3,7)5-2/h1H,5,7H2,2-3H3	97.089	1	1	26.02	0.667	0	1	1	0	2	27	-0.11	87243.3	-6.372	1.441
CC=C=C(C)CN	432497	InChI=1S/C6H11N/c1-3-4-6(2)5-7/h3H,5,7H2,1-2H3	97.089	1	1	26.02	0.5	0	1	1	0	2	27	-0.36	67927.7	-4.28	0.058
NC1=CCCCC1	445358	InChI=1S/C6H11N/c7-6-4-2-1-3-5-6/h4H,1-3,5,7H2	97.089	1	1	26.02	0.667	0	0	1	0	2	27	-0.25	75826.6	-4.981	0.521
C1CCC2NC2C1	549240	InChI=1S/C6H11N/c1-2-4-6-5(3-1)7-6/h5-7H,1-4H2	97.089	1	1	21.94	1	0	0	1	0	1	27	0.47	155055	-6.359	1.432
C=CC1CCNC1	14815780	InChI=1S/C6H11N/c1-2-6-3-4-7-5-6/h2,6-7H,1,3-5H2	97.089	1	1	12.03	0.667	0	1	1	0	1	27	0.65	185203	-5.831	1.083
C#CC(=O)C(=O)O	171547	InChI=1S/C4H2O3/c1-2-3(5)4(6)7/h1H,(H,6,7)	98	1	2	54.37	0	0	1	3	1	1	22	0.43	150663	-7.502	2.188
C#CCCC(=O)O	22464	InChI=1S/C5H6O2/c1-2-3-4-5(6)7/h1H,3-4H2,(H,6,7)	98.037	1	1	37.3	0.4	0	2	2	1	1	24	0.21	121186	-7.382	2.109
C=CC=CC(=O)O	95516	InChI=1S/C5H6O2/c1-2-3-4-5(6)7/h2-4H,1H2,(H,6,7)	98.037	1	1	37.3	0	0	2	2	1	1	24	-0.41	65348.6	-6.477	1.51
CC#CCC(=O)O	142106	InChI=1S/C5H6O2/c1-2-3-4-5(6)7/h4H2,1H3,(H,6,7)	98.037	1	1	37.3	0.4	0	1	2	1	1	24	0.36	139888	-7.058	1.894
NC1=CNC(=O)C1	276755	InChI=1S/C4H6N2O/c5-3-1-4(7)6-2-3/h2H,1,5H2,(H,6,7)	98.048	2	2	55.12	0.25	0	0	3	0	3	24	-0.54	57229	-4.388	0.129
CCC#CC(=O)O	324379	InChI=1S/C5H6O2/c1-2-3-4-5(6)7/h2H2,1H3,(H,6,7)	98.037	1	1	37.3	0.4	0	0	2	1	1	24	0.21	120376	-7.438	2.146
C=C1CC1C(=O)O	566633	InChI=1S/C5H6O2/c1-3-2-4(3)5(6)7/h4H,1-2H2,(H,6,7)	98.037	1	1	37.3	0.4	0	1	2	1	1	24	0	98362.4	-6.961	1.831
CCC1=NCCN1	13590	InChI=1S/C5H10N2/c1-2-5-6-3-4-7-5/h2-4H2,1H3,(H,6,7)	98.084	1	2	24.39	0.8	0	1	2	0	1	26	0.88	237207	-5.625	0.947
NC1=NCCCC1	85237	InChI=1S/C5H10N2/c6-5-3-1-2-4-7-5/h1-4H2,(H2,6,7)	98.084	1	2	38.38	0.8	0	0	2	0	2	26	0.41	148286	-5.899	1.128
CC1=NCC(C)N1	102522	InChI=1S/C5H10N2/c1-4-3-6-5(2)7-4/h4H,3H2,1-2H3,(H,6,7)	98.084	1	2	24.39	0.8	0	0	2	0	1	26	0.39	145292	-5.622	0.945
CC1(C)CN=CN1	137537	InChI=1S/C5H10N2/c1-5(2)3-6-4-7-5/h4H,3H2,1-2H3,(H,6,7)	98.084	1	2	24.39	0.8	0	0	2	0	1	26	0.46	155552	-5.732	1.018
NN=C1CCCC1	253276	InChI=1S/C5H10N2/c6-7-5-3-1-2-4-5/h1-4,6H2	98.084	1	2	38.38	0.8	0	0	2	0	2	26	0.04	101777	-5.449	0.83
NC1CCC=NC1	3399377	InChI=1S/C5H10N2/c6-5-2-1-3-7-4-5/h3,5H,1-2,4,6H2	98.084	1	2	38.38	0.8	0	0	2	0	2	26	0.73	204138	-6.233	1.349
CC1=NCCNC1	533477	InChI=1S/C5H10N2/c1-5-4-6-2-3-7-5/h6H,2-4H2,1H3	98.084	1	2	24.39	0.8	0	0	2	0	1	26	0.72	201421	-5.901	1.13
C1CN2CCC1N2	550894	InChI=1S/C5H10N2/c1-3-7-4-2-5(1)6-7/h5-6H,1-4H2	98.084	1	2	15.27	1	0	0	2	0	1	26	1.31	364629	-6.126	1.278
CC1(C)CC=NN1	557772	InChI=1S/C5H10N2/c1-5(2)3-4-6-7-5/h4,7H,3H2,1-2H3	98.084	1	2	24.39	0.8	0	0	2	0	1	26	0.09	107337	-5.163	0.641
CC1C=NNC1C	558148	InChI=1S/C5H10N2/c1-4-3-6-7-5(4)2/h3-5,7H,1-2H3	98.084	1	2	24.39	0.8	0	0	2	0	1	26	0	97848.4	-5.195	0.662
CCC1=NNCC1	558149	InChI=1S/C5H10N2/c1-2-5-3-4-6-7-5/h6H,2-4H2,1H3	98.084	1	2	24.39	0.8	0	1	2	0	1	26	0.37	142215	-4.945	0.497
CC1=NC1C(=O)O	35931	InChI=1S/C4H5NO2/c1-2-3(5-2)4(6)7/h3H,1H3,(H,6,7)	99.032	1	2	49.66	0.5	0	1	3	1	1	23	0.34	138896	-7.205	1.992
C#CC(N)C(=O)O	14587284	InChI=1S/C4H5NO2/c1-2-3(5)4(6)7/h1,3H,5H2,(H,6,7)	99.032	2	2	63.32	0.25	0	1	3	1	3	23	0.02	101156	-6.706	1.662
NCC#CC(=O)O	193168	InChI=1S/C4H5NO2/c5-3-1-2-4(6)7/h3,5H2,(H,6,7)	99.032	2	2	63.32	0.25	0	0	3	1	3	23	0.4	147450	-6.584	1.581
O=C1CCNCC1	33721	InChI=1S/C5H9NO/c7-5-1-3-6-4-2-5/h6H,1-4H2	99.068	1	2	29.1	0.8	0	0	2	0	1	25	0.93	252148	-6.019	1.208
O=C1CCCNC1	33722	InChI=1S/C5H9NO/c7-5-2-1-3-6-4-5/h6H,1-4H2	99.068	1	2	29.1	0.8	0	0	2	0	1	25	0.96	258338	-5.96	1.168
CC(=O)C=C(C)N	136873	InChI=1S/C5H9NO/c1-4(6)3-5(2)7/h3H,6H2,1-2H3	99.068	1	2	43.09	0.4	0	1	2	0	2	25	-0.37	68755.7	-5.877	1.113
NC1CCCC1=O	410137	InChI=1S/C5H9NO/c6-4-2-1-3-5(4)7/h4H,1-3,6H2	99.068	1	2	43.09	0.8	0	0	2	0	2	25	0.13	112371	-6.313	1.402
CC1C=CCNO1	548988	InChI=1S/C5H9NO/c1-5-3-2-4-6-7-5/h2-3,5-6H,4H2,1H3	99.068	1	2	21.26	0.6	0	0	2	0	1	25	0.77	213912	-6.202	1.328
CC1C=CCON1	558563	InChI=1S/C5H9NO/c1-5-3-2-4-7-6-5/h2-3,5-6H,4H2,1H3	99.068	1	2	21.26	0.6	0	0	2	0	1	25	0.76	211752	-6.134	1.284
CC1=CCNOC1	642150	InChI=1S/C5H9NO/c1-5-2-3-6-7-4-5/h2,6H,3-4H2,1H3	99.068	1	2	21.26	0.6	0	0	2	0	1	25	0.78	215825	-6.078	1.247
C=C(N)CC(C)=O	1550871	InChI=1S/C5H9NO/c1-4(6)3-5(2)7/h1,3,6H2,2H3	99.068	1	2	43.09	0.4	0	2	2	0	2	25	-0.3	73344.9	-5.444	0.827
Nc1cccs1	97373	InChI=1S/C4H5NS/c5-4-2-1-3-6-4/h1-3H,5H2	99.014	1	2	26.02	0	1	0	2	0	2	21	-0.3	73668.6	-4.966	0.511
Nc1ccsc1	640543	InChI=1S/C4H5NS/c5-4-1-2-6-3-4/h1-3H,5H2	99.014	1	2	26.02	0	1	0	2	0	2	21	-0.3	73330.8	-4.882	0.455
NC1CCCCC1	7965	InChI=1S/C6H13N/c7-6-4-2-1-3-5-6/h6H,1-5,7H2	99.105	1	1	26.02	1	0	0	1	0	2	27	0.7	200359	-6.229	1.346
CC1CCCCN1	7974	InChI=1S/C6H13N/c1-6-4-2-3-5-7-6/h6-7H,2-5H2,1H3	99.105	1	1	12.03	1	0	0	1	0	1	27	0.38	145264	-5.829	1.082
C1CCCNCC1	8119	InChI=1S/C6H13N/c1-2-4-6-7-5-3-1/h7H,1-6H2	99.105	1	1	12.03	1	0	0	1	0	1	27	-0.43	64494.7	-5.601	0.931
CC1CCNCC1	69381	InChI=1S/C6H13N/c1-6-2-4-7-5-3-6/h6-7H,2-5H2,1H3	99.105	1	1	12.03	1	0	0	1	0	1	27	0.46	156549	-5.813	1.071
CC1CCCNC1	79081	InChI=1S/C6H13N/c1-6-3-2-4-7-5-6/h6-7H,2-5H2,1H3	99.105	1	1	12.03	1	0	0	1	0	1	27	0.5	163077	-5.804	1.066
CC1(C)NC1(C)C	80009	InChI=1S/C6H13N/c1-5(2)6(3,4)7-5/h7H,1-4H3	99.105	1	1	21.94	1	0	0	1	0	1	27	-0.16	84077.3	-5.939	1.155
NCC1CCCC1	80153	InChI=1S/C6H13N/c7-5-6-3-1-2-4-6/h6H,1-5,7H2	99.105	1	1	26.02	1	0	1	1	0	2	27	0.53	169195	-6.175	1.311
C=C(C)CNCC	87587	InChI=1S/C6H13N/c1-4-7-5-6(2)3/h7H,2,4-5H2,1,3H3	99.105	1	1	12.03	0.667	0	3	1	0	1	27	-0.06	92957.1	-5.88	1.116
CC1CCC(C)N1	96034	InChI=1S/C6H13N/c1-5-3-4-6(2)7-5/h5-7H,3-4H2,1-2H3	99.105	1	1	12.03	1	0	0	1	0	1	27	0.19	119671	-5.901	1.129
C=CCCC(C)N	202050	InChI=1S/C6H13N/c1-3-4-5-6(2)7/h3,6H,1,4-5,7H2,2H3	99.105	1	1	26.02	0.667	0	3	1	0	2	27	-0.59	55150.3	-6.226	1.345
C=CC(C)(N)CC	247770	InChI=1S/C6H13N/c1-4-6(3,7)5-2/h4H,1,5,7H2,2-3H3	99.105	1	1	26.02	0.667	0	2	1	0	2	27	-0.41	66016.8	-6.233	1.349
C=CC(N)CCC	247771	InChI=1S/C6H13N/c1-3-5-6(7)4-2/h4,6H,2-3,5,7H2,1H3	99.105	1	1	26.02	0.667	0	3	1	0	2	27	-0.65	51777.9	-6.296	1.391
CC1CCCC1N	409747	InChI=1S/C6H13N/c1-5-3-2-4-6(5)7/h5-6H,2-4,7H2,1H3	99.105	1	1	26.02	1	0	0	1	0	2	27	0.3	133599	-6.231	1.348
CC1(C)CCCN1	414773	InChI=1S/C6H13N/c1-6(2)4-3-5-7-6/h7H,3-5H2,1-2H3	99.105	1	1	12.03	1	0	0	1	0	1	27	0.01	99827.8	-5.654	0.966
C=CCNC(C)C	520711	InChI=1S/C6H13N/c1-4-5-7-6(2)3/h4,6-7H,1,5H2,2-3H3	99.105	1	1	12.03	0.667	0	3	1	0	1	27	-0.28	74706	-5.911	1.136
CC1(N)CCCC1	520998	InChI=1S/C6H13N/c1-6(7)4-2-3-5-6/h2-5,7H2,1H3	99.105	1	1	26.02	1	0	0	1	0	2	27	0.2	120451	-6.227	1.345
CC(C)=CCCN	533848	InChI=1S/C6H13N/c1-6(2)4-3-5-7/h4H,3,5,7H2,1-2H3	99.105	1	1	26.02	0.667	0	2	1	0	2	27	-0.34	70824.9	-6.03	1.215
C=CCCCCN	533877	InChI=1S/C6H13N/c1-2-3-4-5-6-7/h2H,1,3-7H2	99.105	1	1	26.02	0.667	0	4	1	0	2	27	-0.24	77787.8	-6.207	1.332
CC=CCCCN	533884	InChI=1S/C6H13N/c1-2-3-4-5-6-7/h2-3H,4-7H2,1H3	99.105	1	1	26.02	0.667	0	3	1	0	2	27	-0.29	73915.9	-6.193	1.323
C=CCCCNC	541660	InChI=1S/C6H13N/c1-3-4-5-6-7-2/h3,7H,1,4-6H2,2H3	99.105	1	1	12.03	0.667	0	4	1	0	1	27	-0.18	82651	-5.809	1.069
CC(C)C1NC1C	558344	InChI=1S/C6H13N/c1-4(2)6-5(3)7-6/h4-7H,1-3H3	99.105	1	1	21.94	1	0	1	1	0	1	27	-0.26	76687.2	-6.245	1.357
CC(C)(N)C1CC1	558546	InChI=1S/C6H13N/c1-6(2,7)5-3-4-5/h5H,3-4,7H2,1-2H3	99.105	1	1	26.02	1	0	1	1	0	2	27	-0.32	72019	-6.216	1.338
C=CCC(C)CN	10975417	InChI=1S/C6H13N/c1-3-4-6(2)5-7/h3,6H,1,4-5,7H2,2H3	99.105	1	1	26.02	0.667	0	3	1	0	2	27	-0.35	69554.6	-6.144	1.29
C=CC(C)(C)CN	642326	InChI=1S/C6H13N/c1-4-6(2,3)5-7/h4H,1,5,7H2,2-3H3	99.105	1	1	26.02	0.667	0	2	1	0	2	27	-0.52	59069.7	-6.179	1.313
C=CC(=O)C(=O)O	162804	InChI=1S/C4H4O3/c1-2-3(5)4(6)7/h2H,1H2,(H,6,7)	100.016	1	2	54.37	0	0	2	3	1	1	22	0.32	137344	-7.133	1.944
CC=C(C)C(=O)O	6656	InChI=1S/C5H8O2/c1-3-4(2)5(6)7/h3H,1-2H3,(H,6,7)	100.052	1	1	37.3	0.4	0	1	2	1	1	24	-0.19	82948	-6.677	1.643
CC(C)=CC(=O)O	10931	InChI=1S/C5H8O2/c1-4(2)3-5(6)7/h3H,1-2H3,(H,6,7)	100.052	1	1	37.3	0.4	0	1	2	1	1	24	-0.24	78355.8	-6.84	1.75
CCC=CC(=O)O	12299	InChI=1S/C5H8O2/c1-2-3-4-5(6)7/h3-4H,2H2,1H3,(H,6,7)	100.052	1	1	37.3	0.4	0	2	2	1	1	24	-0.24	78920.8	-7.12	1.936
C=C(CC)C(=O)O	19166	InChI=1S/C5H8O2/c1-3-4(2)5(6)7/h2-3H2,1H3,(H,6,7)	100.052	1	1	37.3	0.4	0	2	2	1	1	24	-0.27	76068.9	-7.102	1.924
O=C(O)C1CCC1	19494	InChI=1S/C5H8O2/c6-5(7)4-2-1-3-4/h4H,1-3H2,(H,6,7)	100.052	1	1	37.3	0.8	0	1	2	1	1	24	-0.01	99188.2	-7.509	2.193
CC=CCC(=O)O	21263	InChI=1S/C5H8O2/c1-2-3-4-5(6)7/h2-3H,4H2,1H3,(H,6,7)	100.052	1	1	37.3	0.4	0	2	2	1	1	24	-0.23	79817.2	-6.533	1.547
C=CCCC(=O)O	61138	InChI=1S/C5H8O2/c1-2-3-4-5(6)7/h2H,1,3-4H2,(H,6,7)	100.052	1	1	37.3	0.4	0	3	2	1	1	24	-0.05	95304.5	-6.866	1.767
CC1(C(=O)O)CC1	81326	InChI=1S/C5H8O2/c1-5(2-3-5)4(6)7/h2-3H2,1H3,(H,6,7)	100.052	1	1	37.3	0.8	0	1	2	1	1	24	-0.01	99544	-7.188	1.98
NNC(=O)C1CC1	81396	InChI=1S/C4H8N2O/c5-6-4(7)3-1-2-3/h3H,1-2,5H2,(H,6,7)	100.064	2	2	55.12	0.75	0	1	3	0	3	24	0.22	125185	-6.856	1.761
CC(N)=CC(N)=O	85916	InChI=1S/C4H8N2O/c1-3(5)2-4(6)7/h2H,5H2,1H3,(H2,6,7)	100.064	2	2	69.11	0.25	0	1	3	0	4	24	-0.5	60934.6	-5.695	0.993
CC1CC1C(=O)O	99873	InChI=1S/C5H8O2/c1-3-2-4(3)5(6)7/h3-4H,2H2,1H3,(H,6,7)	100.052	1	1	37.3	0.8	0	1	2	1	1	24	-0.13	87758.9	-7.489	2.18
O=C(O)CC1CC1	138440	InChI=1S/C5H8O2/c6-5(7)3-4-1-2-4/h4H,1-3H2,(H,6,7)	100.052	1	1	37.3	0.8	0	2	2	1	1	24	-0.11	89312.6	-7.413	2.129
C=CC(C)C(=O)O	143088	InChI=1S/C5H8O2/c1-3-4(2)5(6)7/h3-4H,1H2,2H3,(H,6,7)	100.052	1	1	37.3	0.4	0	2	2	1	1	24	-0.18	83282.5	-7.006	1.86
[N-]=[N+]=NCCCN	150110	InChI=1S/C3H8N4/c4-2-1-3-6-7-5/h1-4H2	100.075	1	2	74.78	1	0	3	4	0	2	24			-6.289	1.386
CC=CC(=O)NN	219399	InChI=1S/C4H8N2O/c1-2-3-4(7)6-5/h2-3H,5H2,1H3,(H,6,7)	100.064	2	2	55.12	0.25	0	1	3	0	3	24	-0.59	55325.1	-6.691	1.652
O=C1CNCCN1	231360	InChI=1S/C4H8N2O/c7-4-3-5-1-2-6-4/h5H,1-3H2,(H,6,7)	100.064	2	2	41.13	0.75	0	0	3	0	2	24	0.66	193984	-6.069	1.241
CC=NN=C(N)N	249251	InChI=1S/C3H8N4/c1-2-6-7-3(4)5/h2H,1H3,(H4,4,5,7)	100.075	2	2	76.76	0.333	0	1	4	0	4	24	-0.83	43787.7	-5.522	0.879
CC1CC(=O)NN1	312666	InChI=1S/C4H8N2O/c1-3-2-4(7)6-5-3/h3,5H,2H2,1H3,(H,6,7)	100.064	2	2	41.13	0.75	0	0	3	0	2	24	0.3	134539	-5.209	0.672
C=C(C)CC(=O)O	417575	InChI=1S/C5H8O2/c1-4(2)3-5(6)7/h1,3H2,2H3,(H,6,7)	100.052	1	1	37.3	0.4	0	2	2	1	1	24	-0.2	82277.2	-6.662	1.633
CC1CNNC1=O	437721	InChI=1S/C4H8N2O/c1-3-2-5-6-4(3)7/h3,5H,2H2,1H3,(H,6,7)	100.064	2	2	41.13	0.75	0	0	3	0	2	24	0.35	142073	-5.259	0.705
NCCCN1CC1	14076	InChI=1S/C5H12N2/c6-2-1-3-7-4-5-7/h1-6H2	100.1	1	2	29.03	1	0	3	2	0	2	26	1.45	425617	-6.24	1.354
NN1CCCCC1	16658	InChI=1S/C5H12N2/c6-7-4-2-1-3-5-7/h1-6H2	100.1	1	2	29.26	1	0	0	2	0	2	26	1.08	295286	-4.957	0.505
CCC=NNCC	23903	InChI=1S/C5H12N2/c1-3-5-7-6-4-2/h5-6H,3-4H2,1-2H3	100.1	1	2	24.39	0.8	0	3	2	0	1	26	-0.3	74139.7	-5.09	0.593
CN1CCNCC1	53167	InChI=1S/C5H12N2/c1-7-4-2-6-3-5-7/h6H,2-5H2,1H3	100.1	1	2	15.27	1	0	0	2	0	1	26	1.51	451481	-5.713	1.005
CC1CNCCN1	66057	InChI=1S/C5H12N2/c1-5-4-6-2-3-7-5/h5-7H,2-4H2,1H3	100.1	2	2	24.06	1	0	0	2	0	2	26	1.19	330053	-5.791	1.057
C1CNCCNC1	68163	InChI=1S/C5H12N2/c1-2-6-4-5-7-3-1/h6-7H,1-5H2	100.1	2	2	24.06	1	0	0	2	0	2	26	0.98	267864	-5.583	0.919
NCC1CCCN1	72032	InChI=1S/C5H12N2/c6-4-5-2-1-3-7-5/h5,7H,1-4,6H2	100.1	2	2	38.05	1	0	1	2	0	3	26	1.16	318760	-5.842	1.091
CCC1(CC)NN1	124779	InChI=1S/C5H12N2/c1-3-5(4-2)6-7-5/h6-7H,3-4H2,1-2H3	100.1	2	2	43.88	1	0	2	2	0	2	26	-0.02	98326.6	-6.46	1.499
NC1CCCNC1	148119	InChI=1S/C5H12N2/c6-5-2-1-3-7-4-5/h5,7H,1-4,6H2	100.1	2	2	38.05	1	0	0	2	0	3	26	1.18	326848	-5.822	1.077
NC1CCCCN1	421842	InChI=1S/C5H12N2/c6-5-3-1-2-4-7-5/h5,7H,1-4,6H2	100.1	2	2	38.05	1	0	0	2	0	3	26	1.19	330546	-5.801	1.064
CNCC=CCN	174513	InChI=1S/C5H12N2/c1-7-5-3-2-4-6/h2-3,7H,4-6H2,1H3	100.1	2	2	38.05	0.6	0	3	2	0	3	26	0.73	208757	-5.898	1.127
NC1CCCC1N	179512	InChI=1S/C5H12N2/c6-4-2-1-3-5(4)7/h4-5H,1-3,6-7H2	100.1	2	2	52.04	1	0	0	2	0	4	26	0.46	157823	-6.248	1.359
NNC1CCCC1	212350	InChI=1S/C5H12N2/c6-7-5-3-1-2-4-5/h5,7H,1-4,6H2	100.1	2	2	38.05	1	0	1	2	0	3	26	0.84	232969	-4.936	0.491
CC(N)=NC(C)C	330654	InChI=1S/C5H12N2/c1-4(2)7-5(3)6/h4H,1-3H3,(H2,6,7)	100.1	1	1	38.38	0.8	0	1	2	0	2	26	-0.4	67174.4	-5.978	1.18
NC1CCNCC1	424361	InChI=1S/C5H12N2/c6-5-1-3-7-4-2-5/h5,7H,1-4,6H2	100.1	2	2	38.05	1	0	0	2	0	3	26	1.2	332190	-5.823	1.078
CC(C)(C)C(=N)N	431752	InChI=1S/C5H12N2/c1-5(2,3)4(6)7/h1-3H3,(H3,6,7)	100.1	2	1	49.87	0.8	0	0	2	0	3	26	-0.79	45577.2	-6.225	1.344
N=CCCCCN	445943	InChI=1S/C5H12N2/c6-4-2-1-3-5-7/h4,6H,1-3,5,7H2	100.1	2	2	49.87	0.8	0	4	2	0	3	26	0.24	126642	-6.22	1.34
CN1CCCNC1	520548	InChI=1S/C5H12N2/c1-7-4-2-3-6-5-7/h6H,2-5H2,1H3	100.1	1	2	15.27	1	0	0	2	0	1	26	1.5	449740	-5.682	0.984
C=CCNCCN	520997	InChI=1S/C5H12N2/c1-2-4-7-5-3-6/h2,7H,1,3-6H2	100.1	2	2	38.05	0.6	0	4	2	0	3	26	0.76	213653	-5.903	1.131
CC(C)C1(C)NN1	535510	InChI=1S/C5H12N2/c1-4(2)5(3)6-7-5/h4,6-7H,1-3H3	100.1	2	2	43.88	1	0	1	2	0	2	26	0.11	112088	-6.463	1.501
CCC1(C)NN1C	535653	InChI=1S/C5H12N2/c1-4-5(2)6-7(5)3/h6H,4H2,1-3H3	100.1	1	2	24.95	1	0	1	2	0	1	26	0.42	152975	-6.4	1.459
CCC(C)N1CN1	541449	InChI=1S/C5H12N2/c1-3-5(2)7-4-6-7/h5-6H,3-4H2,1-2H3	100.1	1	2	24.95	1	0	2	2	0	1	26	0.63	188210	-6.616	1.602
CCNN=C(C)C	544861	InChI=1S/C5H12N2/c1-4-6-7-5(2)3/h6H,4H2,1-3H3	100.1	1	2	24.39	0.8	0	2	2	0	1	26	-0.49	61229	-5.112	0.608
CC=NNCCC	551172	InChI=1S/C5H12N2/c1-3-5-7-6-4-2/h4,7H,3,5H2,1-2H3	100.1	1	2	24.39	0.8	0	3	2	0	1	26	-0.3	74135.5	-5.075	0.583
CC=NNC(C)C	558979	InChI=1S/C5H12N2/c1-4-6-7-5(2)3/h4-5,7H,1-3H3	100.1	1	2	24.39	0.8	0	2	2	0	1	26	-0.6	54824.9	-5.102	0.601
CNN=CC(C)C	567578	InChI=1S/C5H12N2/c1-5(2)4-7-6-3/h4-6H,1-3H3	100.1	1	2	24.39	0.8	0	2	2	0	1	26	-0.44	64282.7	-5.127	0.618
NCC1CCNC1	5068775	InChI=1S/C5H12N2/c6-3-5-1-2-7-4-5/h5,7H,1-4,6H2	100.1	2	2	38.05	1	0	1	2	0	3	26	1.16	320700	-5.758	1.035
[N-]=[N+]=NCC(=O)O	155605	InChI=1S/C2H3N3O2/c3-5-4-1-2(6)7/h1H2,(H,6,7)	101.023	1	2	86.06	0.5	0	2	5	1	1	21			-6.832	1.745
CC(=O)CC(=O)O	96	InChI=1S/C4H6O3/c1-3(5)2-4(6)7/h2H2,1H3,(H,6,7)	102.032	1	2	54.37	0.5	0	2	3	1	1	22	0.83	234021	-6.762	1.699
NC1(C(=O)O)CC1	535	InChI=1S/C4H7NO2/c5-4(1-2-4)3(6)7/h1-2,5H2,(H,6,7)	101.048	2	2	63.32	0.75	0	1	3	1	3	23	0.14	116776	-6.645	1.621
NCC=CC(=O)O	2766	InChI=1S/C4H7NO2/c5-3-1-2-4(6)7/h1-2H,3,5H2,(H,6,7)	101.048	2	2	63.32	0.25	0	2	3	1	3	23	0.04	105129	-6.459	1.499
O=C(O)C1CCN1	17288	InChI=1S/C4H7NO2/c6-4(7)3-1-2-5-3/h3,5H,1-2H2,(H,6,7)	101.048	2	2	49.33	0.75	0	1	3	1	2	23	0.4	150183	-6.414	1.469
O=C(O)C1CNC1	93192	InChI=1S/C4H7NO2/c6-4(7)3-1-5-2-3/h3,5H,1-2H2,(H,6,7)	101.048	2	2	49.33	0.75	0	1	3	1	2	23	0.39	149439	-6.27	1.373
C=CC(N)C(=O)O	99963	InChI=1S/C4H7NO2/c1-2-3(5)4(6)7/h2-3H,1,5H2,(H,6,7)	101.048	2	2	63.32	0.25	0	2	3	1	3	23	0.22	125862	-6.62	1.605
C=C(NC)C(=O)O	134856	InChI=1S/C4H7NO2/c1-3(5-2)4(6)7/h5H,1H2,2H3,(H,6,7)	101.048	2	2	49.33	0.25	0	2	3	1	2	23	-0.05	96248.4	-5.413	0.807
C=C(N)CC(=O)O	151213	InChI=1S/C4H7NO2/c1-3(5)2-4(6)7/h1-2,5H2,(H,6,7)	101.048	2	2	63.32	0.25	0	2	3	1	3	23	0.18	120699	-5.508	0.869
C=CN(C)C(=O)O	445893	InChI=1S/C4H7NO2/c1-3-5(2)4(6)7/h3H,1H2,2H3,(H,6,7)	101.048	1	1	40.54	0.25	0	1	3	1	1	23	0.17	119322	-5.93	1.149
CC(=O)N=C(N)N	38263	InChI=1S/C3H7N3O/c1-2(7)6-3(4)5/h1H3,(H4,4,5,6,7)	101.059	2	1	81.47	0.333	0	0	4	0	4	23	-0.95	39268.6	-6.496	1.523
NN1CCNC1=O	181697	InChI=1S/C3H7N3O/c4-6-2-1-5-3(6)7/h1-2,4H2,(H,5,7)	101.059	2	2	58.36	0.667	0	0	4	0	3	23	0.12	113443	-5.916	1.139
CCCCC(=O)O	7991	InChI=1S/C5H10O2/c1-2-3-4-5(6)7/h2-4H2,1H3,(H,6,7)	102.068	1	1	37.3	0.8	0	3	2	1	1	24	-0.35	72109	-7.595	2.249
CCC(C)C(=O)O	8314	InChI=1S/C5H10O2/c1-3-4(2)5(6)7/h4H,3H2,1-2H3,(H,6,7)	102.068	1	1	37.3	0.8	0	2	2	1	1	24	-0.38	69888.6	-7.502	2.188
CCN(C)C(=N)N	19456	InChI=1S/C4H11N3/c1-3-7(2)4(5)6/h3H2,1-2H3,(H3,5,6)	101.095	2	1	53.11	0.75	0	1	3	0	3	25	-0.73	48886.2	-5.493	0.859
OC1CCCNC1	23293	InChI=1S/C5H11NO/c7-5-2-1-3-6-4-5/h5-7H,1-4H2	101.084	2	2	32.26	1	0	0	2	0	2	25	1.32	379330	-5.9	1.129
OC1CCNCC1	79341	InChI=1S/C5H11NO/c7-5-1-3-6-4-2-5/h5-7H,1-4H2	101.084	2	2	32.26	1	0	0	2	0	2	25	1.33	380604	-5.868	1.108
OCC1CCCN1	90908	InChI=1S/C5H11NO/c7-4-5-2-1-3-6-5/h5-7H,1-4H2	101.084	2	2	32.26	1	0	1	2	0	2	25	1.34	386490	-5.904	1.131
CCN=NNCC	92367	InChI=1S/C4H11N3/c1-3-5-7-6-4-2/h3-4H2,1-2H3,(H,5,6)	101.095	1	2	36.75	1	0	3	3	0	1	25	-0.19	83248.1	-5.96	1.168
CN=C(NC)NC	123236	InChI=1S/C4H11N3/c1-5-4(6-2)7-3/h1-3H3,(H2,5,6,7)	101.095	2	1	36.42	0.75	0	0	3	0	2	25	0.27	132492	-5.487	0.855
CN=C(N)N(C)C	141619	InChI=1S/C4H11N3/c1-6-4(5)7(2)3/h1-3H3,(H2,5,6)	101.095	1	1	41.62	0.75	0	0	3	0	2	25	-0.21	81910.6	-5.246	0.696
NC1CCCC1O	143443	InChI=1S/C5H11NO/c6-4-2-1-3-5(4)7/h4-5,7H,1-3,6H2	101.084	2	2	46.25	1	0	0	2	0	3	25	0.81	227782	-6.307	1.398
CN=NNC(C)C	147249	InChI=1S/C4H11N3/c1-4(2)6-7-5-3/h4H,1-3H3,(H,5,6)	101.095	1	2	36.75	1	0	2	3	0	1	25	-0.35	71214.3	-5.919	1.141
CCCN=C(N)N	447907	InChI=1S/C4H11N3/c1-2-3-7-4(5)6/h2-3H2,1H3,(H4,5,6,7)	101.095	2	1	64.4	0.75	0	2	3	0	4	25	-0.39	68185.6	-5.675	0.98
CC(C)(C)C1NO1	545161	InChI=1S/C5H11NO/c1-5(2,3)4-6-7-4/h4,6H,1-3H3	101.084	1	2	34.47	1	0	0	2	0	1	25	-0.15	86841.7	-6.817	1.735
C=CCNCCO	550668	InChI=1S/C5H11NO/c1-2-3-6-4-5-7/h2,6-7H,1,3-5H2	101.084	2	2	32.26	0.6	0	4	2	0	2	25	0.75	214968	-5.976	1.179
CC=CC(O)CN	73166146	InChI=1S/C5H11NO/c1-2-3-5(7)4-6/h2-3,5,7H,4,6H2,1H3	101.084	2	2	46.25	0.6	0	2	2	0	3	25	0.28	133471	-6.311	1.4
CC(C)CC(C)N	7908	InChI=1S/C6H15N/c1-5(2)4-6(3)7/h5-6H,4,7H2,1-3H3	101.12	1	1	26.02	1	0	2	1	0	2	27	-0.44	65441.8	-6.196	1.325
CC(C)NC(C)C	7912	InChI=1S/C6H15N/c1-5(2)7-6(3)4/h5-7H,1-4H3	101.12	1	1	12.03	1	0	2	1	0	1	27	0	101589	-5.674	0.979
CCCCCCN	8102	InChI=1S/C6H15N/c1-2-3-4-5-6-7/h2-7H2,1H3	101.12	1	1	26.02	1	0	4	1	0	2	27	-0.62	54189.8	-6.199	1.327
CCCNCCC	8902	InChI=1S/C6H15N/c1-3-5-7-6-4-2/h7H,3-6H2,1-2H3	101.12	1	1	12.03	1	0	4	1	0	1	27	-0.37	70032.5	-5.767	1.041
CCC(CC)CN	12049	InChI=1S/C6H15N/c1-3-6(4-2)5-7/h6H,3-5,7H2,1-2H3	101.12	1	1	26.02	1	0	3	1	0	2	27	-0.61	55162.3	-6.143	1.29
CC(C)(C)CCN	19709	InChI=1S/C6H15N/c1-6(2,3)4-5-7/h4-5,7H2,1-3H3	101.12	1	1	26.02	1	0	1	1	0	2	27	-0.72	49397.5	-6.171	1.308
CCCCC(C)N	21405	InChI=1S/C6H15N/c1-3-4-5-6(2)7/h6H,3-5,7H2,1-2H3	101.12	1	1	26.02	1	0	3	1	0	2	27	-0.84	43596.3	-6.205	1.331
CCCCNCC	25914	InChI=1S/C6H15N/c1-3-5-6-7-4-2/h7H,3-6H2,1-2H3	101.12	1	1	12.03	1	0	4	1	0	1	27	-0.39	68609.6	-5.783	1.052
CCC(C)(C)NC	76321	InChI=1S/C6H15N/c1-5-6(2,3)7-4/h7H,5H2,1-4H3	101.12	1	1	12.03	1	0	2	1	0	1	27	-0.28	76370	-5.643	0.959
CCCC(N)CC	86062	InChI=1S/C6H15N/c1-3-5-6(7)4-2/h6H,3-5,7H2,1-2H3	101.12	1	1	26.02	1	0	3	1	0	2	27	-0.77	46684.4	-6.188	1.319
CCCNC(C)C	89119	InChI=1S/C6H15N/c1-4-5-7-6(2)3/h6-7H,4-5H2,1-3H3	101.12	1	1	12.03	1	0	3	1	0	1	27	-0.28	76747.5	-5.81	1.069
CCNC(C)CC	89416	InChI=1S/C6H15N/c1-4-6(3)7-5-2/h6-7H,4-5H2,1-3H3	101.12	1	1	12.03	1	0	3	1	0	1	27	-0.3	74598.9	-5.636	0.954
CCCC(C)CN	99014	InChI=1S/C6H15N/c1-3-4-6(2)5-7/h6H,3-5,7H2,1-2H3	101.12	1	1	26.02	1	0	3	1	0	2	27	-0.59	55992.7	-6.155	1.297
CCCCCNC	117479	InChI=1S/C6H15N/c1-3-4-5-6-7-2/h7H,3-6H2,1-2H3	101.12	1	1	12.03	1	0	4	1	0	1	27	-0.41	67072	-5.79	1.056
CC(C)C(C)(C)N	207363	InChI=1S/C6H15N/c1-5(2)6(3,4)7/h5H,7H2,1-4H3	101.12	1	1	26.02	1	0	1	1	0	2	27	-0.65	52794.9	-6.114	1.27
CC(C)CCCN	219608	InChI=1S/C6H15N/c1-6(2)4-3-5-7/h6H,3-5,7H2,1-2H3	101.12	1	1	26.02	1	0	3	1	0	2	27	-0.53	59648.1	-6.203	1.329
CCCC(C)(C)N	418247	InChI=1S/C6H15N/c1-4-5-6(2,3)7/h4-5,7H2,1-3H3	101.12	1	1	26.02	1	0	2	1	0	2	27	-0.73	48687.7	-6.132	1.282
CCNCC(C)C	518733	InChI=1S/C6H15N/c1-4-7-5-6(2)3/h6-7H,4-5H2,1-3H3	101.12	1	1	12.03	1	0	3	1	0	1	27	-0.15	86975.7	-5.77	1.043
CC(N)C(C)(C)C	520907	InChI=1S/C6H15N/c1-5(7)6(2,3)4/h5H,7H2,1-4H3	101.12	1	1	26.02	1	0	0	1	0	2	27	-0.76	47133.9	-6.159	1.3
CNCCC(C)C	521020	InChI=1S/C6H15N/c1-6(2)4-5-7-3/h6-7H,4-5H2,1-3H3	101.12	1	1	12.03	1	0	3	1	0	1	27	-0.19	83814.2	-5.765	1.04
CCNC(C)(C)C	521156	InChI=1S/C6H15N/c1-5-7-6(2,3)4/h7H,5H2,1-4H3	101.12	1	1	12.03	1	0	1	1	0	1	27	-0.16	86506.2	-5.648	0.962
CCCC(C)NC	527111	InChI=1S/C6H15N/c1-4-5-6(2)7-3/h6-7H,4-5H2,1-3H3	101.12	1	1	12.03	1	0	3	1	0	1	27	-0.29	75805.6	-5.62	0.944
CCC(N)C(C)C	19031167	InChI=1S/C6H15N/c1-4-6(7)5(2)3/h5-6H,4,7H2,1-3H3	101.12	1	1	26.02	1	0	2	1	0	2	27	-0.59	56312.7	-6.133	1.283
CCC(C)(C)CN	642325	InChI=1S/C6H15N/c1-4-6(2,3)5-7/h4-5,7H2,1-3H3	101.12	1	1	26.02	1	0	2	1	0	2	27	-0.9	41305	-6.154	1.296
CCC(=O)C(=O)O	58	InChI=1S/C4H6O3/c1-2-3(5)4(6)7/h2H2,1H3,(H,6,7)	102.032	1	2	54.37	0.5	0	2	3	1	1	22	0.31	139591	-7.03	1.876
NC=NCC(=O)O	908	InChI=1S/C3H6N2O2/c4-2-5-1-3(6)7/h2H,1H2,(H2,4,5)(H,6,7)	102.043	2	2	75.68	0.333	0	2	4	1	3	22	-0.06	96105.1	-6.314	1.402
CC(C)(N)C(=O)O	6119	InChI=1S/C4H9NO2/c1-4(2,5)3(6)7/h5H2,1-2H3,(H,6,7)	103.063	2	2	63.32	0.75	0	1	3	1	3	23	0.14	118655	-6.647	1.623
CC(CN)C(=O)O	64956	InChI=1S/C4H9NO2/c1-3(2-5)4(6)7/h3H,2,5H2,1H3,(H,6,7)	103.063	2	2	63.32	0.75	0	2	3	1	3	23	0.19	124642	-6.318	1.405
NCCCC(=O)O	119	InChI=1S/C4H9NO2/c5-3-1-2-4(6)7/h1-3,5H2,(H,6,7)	103.063	2	2	63.32	0.75	0	3	3	1	3	23	0.81	231903	-6.295	1.39
CC(C)(C)C(=O)O	6417	InChI=1S/C5H10O2/c1-5(2,3)4(6)7/h1-3H3,(H,6,7)	102.068	1	1	37.3	0.8	0	0	2	1	1	24	-0.5	61913.6	-7.432	2.142
CC(C)CC(=O)O	10430	InChI=1S/C5H10O2/c1-4(2)3-5(6)7/h4H,3H2,1-2H3,(H,6,7)	102.068	1	1	37.3	0.8	0	2	2	1	1	24	-0.39	69279.6	-7.569	2.233
NCCCC(N)=O	18615	InChI=1S/C4H10N2O/c5-3-1-2-4(6)7/h1-3,5H2,(H2,6,7)	102.079	2	2	69.11	0.75	0	3	3	0	4	24	0.1	112858	-6.273	1.375
CC(C)C(=O)NN	19239	InChI=1S/C4H10N2O/c1-3(2)4(7)6-5/h3H,5H2,1-2H3,(H,6,7)	102.079	2	2	55.12	0.75	0	1	3	0	3	24	-0.25	79620	-6.748	1.69
CCNNC(C)=O	29971	InChI=1S/C4H10N2O/c1-3-5-6-4(2)7/h5H,3H2,1-2H3,(H,6,7)	102.079	2	2	41.13	0.75	0	2	3	0	2	24	0.67	199820	-6.616	1.603
CCCCNN=O	41855	InChI=1S/C4H10N2O/c1-2-3-4-5-6-7/h2-4H2,1H3,(H,5,7)	102.079	1	2	41.46	1	0	4	3	0	1	24	-0.06	96283.5	-6.591	1.586
CCCN(N)C=O	53657	InChI=1S/C4H10N2O/c1-2-3-6(5)4-7/h4H,2-3,5H2,1H3	102.079	1	2	46.33	0.75	0	3	3	0	2	24	0.42	155959	-6.45	1.492
CC(=O)NCCN	66082	InChI=1S/C4H10N2O/c1-4(7)6-3-2-5/h2-3,5H2,1H3,(H,6,7)	102.079	2	2	55.12	0.75	0	2	3	0	3	24	0.39	150338	-6.263	1.369
CCCC(=O)NN	77079	InChI=1S/C4H10N2O/c1-2-3-4(7)6-5/h2-3,5H2,1H3,(H,6,7)	102.079	2	2	55.12	0.75	0	2	3	0	3	24	0.22	126802	-6.75	1.691
CN(C)C(N)=NN	415737	InChI=1S/C3H10N4/c1-7(2)3(4)6-5/h5H2,1-2H3,(H2,4,6)	102.091	2	2	67.64	0.667	0	0	4	0	4	24	-0.96	39187.3	-4.393	0.132
CNC(=O)C(C)N	541493	InChI=1S/C4H10N2O/c1-3(5)4(7)6-2/h3H,5H2,1-2H3,(H,6,7)	102.079	2	2	55.12	0.75	0	1	3	0	3	24	-0.14	88744.6	-6.311	1.401
CCC(=O)N(C)N	542680	InChI=1S/C4H10N2O/c1-3-4(7)6(2)5/h3,5H2,1-2H3	102.079	1	2	46.33	0.75	0	1	3	0	2	24	0.18	122545	-6.381	1.447
NCCCCCN	273	InChI=1S/C5H14N2/c6-4-2-1-3-5-7/h1-7H2	102.116	2	2	52.04	1	0	4	2	0	4	26	1.07	299068	-6.206	1.331
CN(C)CCCN	7993	InChI=1S/C5H14N2/c1-7(2)5-3-4-6/h3-6H2,1-2H3	102.116	1	2	29.26	1	0	3	2	0	2	26	0.99	275770	-5.659	0.969
CCCCCNN	14247	InChI=1S/C5H14N2/c1-2-3-4-5-7-6/h7H,2-6H2,1H3	102.116	2	2	38.05	1	0	4	2	0	3	26	0.56	179538	-4.857	0.439
CCCCN(C)N	30076	InChI=1S/C5H14N2/c1-3-4-5-7(2)6/h3-6H2,1-2H3	102.116	1	2	29.26	1	0	3	2	0	2	26	0.52	171718	-5.812	1.07
CC(CN)CCN	193504	InChI=1S/C5H14N2/c1-5(4-7)2-3-6/h5H,2-4,6-7H2,1H3	102.116	2	2	52.04	1	0	3	2	0	4	26	0.67	200291	-6.165	1.304
CCCNCCN	66073	InChI=1S/C5H14N2/c1-2-4-7-5-3-6/h7H,2-6H2,1H3	102.116	2	2	38.05	1	0	4	2	0	3	26	1.15	324088	-5.804	1.065
CNCCCNC	66978	InChI=1S/C5H14N2/c1-6-4-3-5-7-2/h6-7H,3-5H2,1-2H3	102.116	2	2	24.06	1	0	4	2	0	2	26	1.2	340443	-5.71	1.003
CCNCCNC	67104	InChI=1S/C5H14N2/c1-3-7-5-4-6-2/h6-7H,3-5H2,1-2H3	102.116	2	2	24.06	1	0	4	2	0	2	26	1.15	321132	-5.722	1.011
CNCCN(C)C	67338	InChI=1S/C5H14N2/c1-6-4-5-7(2)3/h6H,4-5H2,1-3H3	102.116	1	2	15.27	1	0	3	2	0	1	26	1.37	400317	-5.622	0.945
CC(C)(CN)CN	81770	InChI=1S/C5H14N2/c1-5(2,3-6)4-7/h3-4,6-7H2,1-2H3	102.116	2	2	52.04	1	0	2	2	0	4	26	0.15	118747	-6.123	1.276
CCNCCCN	82727	InChI=1S/C5H14N2/c1-2-7-5-3-4-6/h7H,2-6H2,1H3	102.116	2	2	38.05	1	0	4	2	0	3	26	1.21	341362	-5.809	1.068
CC(C)NCCN	88098	InChI=1S/C5H14N2/c1-5(2)7-4-3-6/h5,7H,3-4,6H2,1-2H3	102.116	2	2	38.05	1	0	3	2	0	3	26	0.85	240045	-5.833	1.084
CC(CN)N(C)C	89217	InChI=1S/C5H14N2/c1-5(4-6)7(2)3/h5H,4,6H2,1-3H3	102.116	1	2	29.26	1	0	2	2	0	2	26	0.4	153050	-5.408	0.804
CC(N)CN(C)C	99027	InChI=1S/C5H14N2/c1-5(6)4-7(2)3/h5H,4,6H2,1-3H3	102.116	1	2	29.26	1	0	2	2	0	2	26	0.77	221148	-5.659	0.97
CCC(N)CCN	102444	InChI=1S/C5H14N2/c1-2-5(7)3-4-6/h5H,2-4,6-7H2,1H3	102.116	2	2	52.04	1	0	3	2	0	4	26	0.58	182198	-6.177	1.312
CCC(C)(C)NN	117546	InChI=1S/C5H14N2/c1-4-5(2,3)7-6/h7H,4,6H2,1-3H3	102.116	2	2	38.05	1	0	2	2	0	3	26	0	102127	-4.784	0.391
CC(C)NN(C)C	138599	InChI=1S/C5H14N2/c1-5(2)6-7(3)4/h5-6H,1-4H3	102.116	1	2	15.27	1	0	2	2	0	1	26	0.8	228223	-5.905	1.132
CCCCNNC	147630	InChI=1S/C5H14N2/c1-3-4-5-7-6-2/h6-7H,3-5H2,1-2H3	102.116	2	2	24.06	1	0	4	2	0	2	26	0.5	168804	-5.808	1.068
CCC(N)N(C)C	169191	InChI=1S/C5H14N2/c1-4-5(6)7(2)3/h5H,4,6H2,1-3H3	102.116	1	2	29.26	1	0	2	2	0	2	26	0.34	143951	-5.654	0.966
CC(N)CC(C)N	300673	InChI=1S/C5H14N2/c1-4(6)3-5(2)7/h4-5H,3,6-7H2,1-2H3	102.116	2	2	52.04	1	0	2	2	0	4	26	0.5	167679	-6.177	1.312
CNCCCCN	439791	InChI=1S/C5H14N2/c1-7-5-3-2-4-6/h7H,2-6H2,1H3	102.116	2	2	38.05	1	0	4	2	0	3	26	1.19	334515	-5.811	1.07
CNCC(C)NC	547031	InChI=1S/C5H14N2/c1-5(7-3)4-6-2/h5-7H,4H2,1-3H3	102.116	2	2	24.06	1	0	3	2	0	2	26	1.04	287767	-5.703	0.999
CC(C)CN(C)N	547725	InChI=1S/C5H14N2/c1-5(2)4-7(3)6/h5H,4,6H2,1-3H3	102.116	1	2	29.26	1	0	2	2	0	2	26	0.43	156564	-4.94	0.494
CCCNN(C)C	547995	InChI=1S/C5H14N2/c1-4-5-6-7(2)3/h6H,4-5H2,1-3H3	102.116	1	2	15.27	1	0	3	2	0	1	26	0.67	200310	-5.837	1.087
CC(N)CCCN	550880	InChI=1S/C5H14N2/c1-5(7)3-2-4-6/h5H,2-4,6-7H2,1H3	102.116	2	2	52.04	1	0	3	2	0	4	26	0.65	196490	-6.207	1.332
CC(C)C(N)CN	3064224	InChI=1S/C5H14N2/c1-4(2)5(7)3-6/h4-5H,3,6-7H2,1-2H3	102.116	2	2	52.04	1	0	2	2	0	4	26	-0.05	97596	-6.118	1.273
NC(=O)CC(=O)O	75367	InChI=1S/C3H5NO3/c4-2(5)1-3(6)7/h1H2,(H2,4,5)(H,6,7)	103.027	2	2	80.39	0.333	0	2	4	1	3	21	0.03	106446	-7.143	1.95
O=CNCC(=O)O	75606	InChI=1S/C3H5NO3/c5-2-4-1-3(6)7/h2H,1H2,(H,4,5)(H,6,7)	103.027	2	2	66.4	0.333	0	3	4	1	2	21	0.19	124740	-7.022	1.871
CNC(=O)C(=O)O	185684	InChI=1S/C3H5NO3/c1-4-2(5)3(6)7/h1H3,(H,4,5)(H,6,7)	103.027	2	2	66.4	0.333	0	0	4	1	2	21	0.13	117507	-6.889	1.783
CN(C)CC(=O)O	673	InChI=1S/C4H9NO2/c1-5(2)3-4(6)7/h3H2,1-2H3,(H,6,7)	103.063	1	2	40.54	0.75	0	2	3	1	1	23	0.85	241521	-5.917	1.14
CNC(C)C(=O)O	4377	InChI=1S/C4H9NO2/c1-3(5-2)4(6)7/h3,5H,1-2H3,(H,6,7)	103.063	2	2	49.33	0.75	0	2	3	1	2	23	0.43	158488	-6.12	1.274
CCC(N)C(=O)O	6657	InChI=1S/C4H9NO2/c1-2-3(5)4(6)7/h3H,2,5H2,1H3,(H,6,7)	103.063	2	2	63.32	0.75	0	2	3	1	3	23	0.06	109415	-6.465	1.503
CC(N)CC(=O)O	10932	InChI=1S/C4H9NO2/c1-3(5)2-4(6)7/h3H,2,5H2,1H3,(H,6,7)	103.063	2	2	63.32	0.75	0	2	3	1	3	23	0.25	131843	-6.323	1.408
CNCCC(=O)O	75891	InChI=1S/C4H9NO2/c1-5-3-2-4(6)7/h5H,2-3H2,1H3,(H,6,7)	103.063	2	2	49.33	0.75	0	3	3	1	2	23	0.23	129421	-5.92	1.142
CCON=C(N)N	240042	InChI=1S/C3H9N3O/c1-2-7-6-3(4)5/h2H2,1H3,(H4,4,5,6)	103.075	2	2	73.63	0.667	0	2	4	0	4	23	-0.36	72216.1	-5.252	0.7
CNC(=O)N(C)N	304021	InChI=1S/C3H9N3O/c1-5-3(7)6(2)4/h4H2,1-2H3,(H,5,7)	103.075	2	2	58.36	0.667	0	0	4	0	3	23	-0.19	85352.6	-5.873	1.111
CN(C)C(=O)NN	312376	InChI=1S/C3H9N3O/c1-6(2)3(7)5-4/h4H2,1-2H3,(H,5,7)	103.075	2	2	58.36	0.667	0	0	4	0	3	23	-0.19	85225.6	-5.894	1.125
CCNCC(=O)O	316542	InChI=1S/C4H9NO2/c1-2-5-3-4(6)7/h5H,2-3H2,1H3,(H,6,7)	103.063	2	2	49.33	0.75	0	3	3	1	2	23	0.36	147509	-6.043	1.224
CC(C)NC(=O)O	504238	InChI=1S/C4H9NO2/c1-3(2)5-4(6)7/h3,5H,1-2H3,(H,6,7)	103.063	2	1	49.33	0.75	0	1	3	1	2	23	0.15	119337	-6.682	1.646
CC(C)NCCO	7994	InChI=1S/C5H13NO/c1-5(2)6-3-4-7/h5-7H,3-4H2,1-2H3	103.1	2	2	32.26	1	0	3	2	0	2	25	0.98	273888	-5.902	1.13
NCCCCCO	75634	InChI=1S/C5H13NO/c6-4-2-1-3-5-7/h7H,1-6H2	103.1	2	2	46.25	1	0	4	2	0	3	25	1	281100	-6.227	1.345
CC(C)C(N)CO	79019	InChI=1S/C5H13NO/c1-4(2)5(6)3-7/h4-5,7H,3,6H2,1-2H3	103.1	2	2	46.25	1	0	2	2	0	3	25	0.4	153819	-6.24	1.353
CCCNCCO	85382	InChI=1S/C5H13NO/c1-2-3-6-4-5-7/h6-7H,2-5H2,1H3	103.1	2	2	32.26	1	0	4	2	0	2	25	1.04	290839	-5.865	1.106
CCCC(O)CN	95299	InChI=1S/C5H13NO/c1-2-3-5(7)4-6/h5,7H,2-4,6H2,1H3	103.1	2	2	46.25	1	0	3	2	0	3	25	0.78	223936	-6.233	1.349
CC(N)CCCO	95309	InChI=1S/C5H13NO/c1-5(6)3-2-4-7/h5,7H,2-4,6H2,1H3	103.1	2	2	46.25	1	0	3	2	0	3	25	0.76	221473	-6.243	1.356
CC(C)(CN)CO	117326	InChI=1S/C5H13NO/c1-5(2,3-6)4-7/h7H,3-4,6H2,1-2H3	103.1	2	2	46.25	1	0	2	2	0	3	25	0.6	186991	-6.19	1.321
CCC(CO)NC	119693	InChI=1S/C5H13NO/c1-3-5(4-7)6-2/h5-7H,3-4H2,1-2H3	103.1	2	2	32.26	1	0	3	2	0	2	25	0.94	264113	-5.763	1.038
CC(N)C(C)(C)O	220878	InChI=1S/C5H13NO/c1-4(6)5(2,3)7/h4,7H,6H2,1-3H3	103.1	2	2	46.25	1	0	1	2	0	3	25	0.45	161533	-6.25	1.36
CCC(N)C(C)O	226832	InChI=1S/C5H13NO/c1-3-5(6)4(2)7/h4-5,7H,3,6H2,1-2H3	103.1	2	2	46.25	1	0	2	2	0	3	25	0.51	171279	-6.176	1.311
CCCC(N)CO	249017	InChI=1S/C5H13NO/c1-2-3-5(6)4-7/h5,7H,2-4,6H2,1H3	103.1	2	2	46.25	1	0	3	2	0	3	25	0.83	235413	-6.336	1.417
CC(C)CCNO	413260	InChI=1S/C5H13NO/c1-5(2)3-4-6-7/h5-7H,3-4H2,1-2H3	103.1	2	2	32.26	1	0	3	2	0	2	25	0.04	107142	-6.447	1.49
CNC(C)(C)CO	422780	InChI=1S/C5H13NO/c1-5(2,4-7)6-3/h6-7H,4H2,1-3H3	103.1	2	2	32.26	1	0	2	2	0	2	25	0.98	275920	-5.765	1.04
CC(C)CCON	536481	InChI=1S/C5H13NO/c1-5(2)3-4-7-6/h5H,3-4,6H2,1-2H3	103.1	1	2	35.25	1	0	3	2	0	2	25	-0.2	84180.6	-6.946	1.82
CC(C)(N)CCO	641000	InChI=1S/C5H13NO/c1-5(2,6)3-4-7/h7H,3-4,6H2,1-2H3	103.1	2	2	46.25	1	0	2	2	0	3	25	0.69	206534	-6.172	1.309
NC1CCC1S	37985	InChI=1S/C4H9NS/c5-3-1-2-4(3)6/h3-4,6H,1-2,5H2	103.046	2	2	26.02	1	0	0	2	0	2	21	-0.02	100755	-5.893	1.124
SC1CCCN1	434457	InChI=1S/C4H9NS/c6-4-2-1-3-5-4/h4-6H,1-3H2	103.046	2	2	12.03	1	0	0	2	0	1	21	0.67	200956	-5.918	1.141
O=C(O)CC(=O)O	867	InChI=1S/C3H4O4/c4-2(5)1-3(6)7/h1H2,(H,4,5)(H,6,7)	104.011	2	2	74.6	0.333	0	2	4	2	2	20	0.84	239951	-7.485	2.177
C=C(S)C(=O)O	147388	InChI=1S/C3H4O2S/c1-2(6)3(4)5/h6H,1H2,(H,4,5)	103.993	2	2	37.3	0	0	1	3	1	1	18	0.37	150377	-5.982	1.183
CN=C(N)CS	426576	InChI=1S/C3H8N2S/c1-5-3(4)2-6/h6H,2H2,1H3,(H2,4,5)	104.041	2	2	38.38	0.667	0	1	3	0	2	20	-0.51	62627.9	-6.045	1.224
CC(=S)N(C)N	548001	InChI=1S/C3H8N2S/c1-3(6)5(2)4/h4H2,1-2H3	104.041	1	2	29.26	0.667	0	0	3	0	2	20	-0.36	72822.6	-5.836	1.086
CC(N)C(=O)S	522598	InChI=1S/C3H7NOS/c1-2(4)3(5)6/h2H,4H2,1H3,(H,5,6)	105.025	2	2	43.09	0.667	0	1	3	0	2	19	-0.16	89479.7	-6.494	1.522
NCCCCS	30486	InChI=1S/C4H11NS/c5-3-1-2-4-6/h6H,1-5H2	105.061	2	2	26.02	1	0	3	2	0	2	21	0.34	146913	-6.128	1.279
CCC(N)CS	145700	InChI=1S/C4H11NS/c1-2-4(5)3-6/h4,6H,2-3,5H2,1H3	105.061	2	2	26.02	1	0	2	2	0	2	21	-0.16	89722.3	-6.159	1.3
CC(C)(S)CN	151477	InChI=1S/C4H11NS/c1-4(2,6)3-5/h6H,3,5H2,1-2H3	105.061	2	2	26.02	1	0	1	2	0	2	21	-0.04	100706	-6.155	1.297
CCC(S)CN	165886	InChI=1S/C4H11NS/c1-2-4(6)3-5/h4,6H,2-3,5H2,1H3	105.061	2	2	26.02	1	0	2	2	0	2	21	-0.15	90097.5	-6.161	1.301
CC(C)(N)CS	521040	InChI=1S/C4H11NS/c1-4(2,5)3-6/h6H,3,5H2,1-2H3	105.061	2	2	26.02	1	0	1	2	0	2	21	-0.15	90102.7	-5.907	1.134
CC(N)C(C)S	521053	InChI=1S/C4H11NS/c1-3(5)4(2)6/h3-4,6H,5H2,1-2H3	105.061	2	2	26.02	1	0	1	2	0	2	21	-0.09	96360	-6.108	1.266
O=C(O)CCS	6514	InChI=1S/C3H6O2S/c4-3(5)1-2-6/h6H,1-2H2,(H,4,5)	106.009	2	2	37.3	0.667	0	2	3	1	1	18	0.42	160929	-6.279	1.379
CC(S)C(=O)O	62326	InChI=1S/C3H6O2S/c1-2(6)3(4)5/h2,6H,1H3,(H,4,5)	106.009	2	2	37.3	0.667	0	1	3	1	1	18	0.35	149878	-6.375	1.443
CN(N)C(=O)S	430102	InChI=1S/C2H6N2OS/c1-4(3)2(5)6/h3H2,1H3,(H,5,6)	106.02	2	2	46.33	0.5	0	0	4	0	2	18	-0.37	73491.7	-6.399	1.459
Cc1ccc(N)cc1	7813	InChI=1S/C7H9N/c1-6-2-4-7(8)5-3-6/h2-5H,8H2,1H3	107.073	1	1	26.02	0.143	1	0	1	0	2	31	-0.86	45477.1	-5.096	0.597
Cc1ccccc1N	7242	InChI=1S/C7H9N/c1-6-4-2-3-5-7(6)8/h2-5H,8H2,1H3	107.073	1	1	26.02	0.143	1	0	1	0	2	31	-0.73	51524.2	-5.259	0.705
NCc1ccccc1	7504	InChI=1S/C7H9N/c8-6-7-4-2-1-3-5-7/h1-5H,6,8H2	107.073	1	1	26.02	0.143	1	1	1	0	2	31	-0.06	100554	-6.261	1.368
CNc1ccccc1	7515	InChI=1S/C7H9N/c1-8-7-5-3-2-4-6-7/h2-6,8H,1H3	107.073	1	1	12.03	0.143	1	1	1	0	1	31	-0.7	52953.9	-5.166	0.643
Cc1cccc(N)c1	7934	InChI=1S/C7H9N/c1-6-3-2-4-7(8)5-6/h2-5H,8H2,1H3	107.073	1	1	26.02	0.143	1	0	1	0	2	31	-0.83	46796.7	-5.275	0.715
C=CC1=CCNC=C1	421847	InChI=1S/C7H9N/c1-2-7-3-5-8-6-4-7/h2-5,8H,1,6H2	107.073	1	1	12.03	0.143	0	1	1	0	1	31	-0.19	88978.8	-4.408	0.142
CC(N)=C1C=CC=C1	572231	InChI=1S/C7H9N/c1-6(8)7-4-2-3-5-7/h2-5H,8H2,1H3	107.073	1	1	26.02	0.143	0	0	1	0	2	31	-0.64	56240.6	-5.538	0.89
Cc1ccnc(N)c1	1533	InChI=1S/C6H8N2/c1-5-2-3-8-6(7)4-5/h2-4H,1H3,(H2,7,8)	108.069	1	2	38.91	0.167	1	0	2	0	2	30	-0.11	96885.3	-5.631	0.951
Nc1ccccc1N	7243	InChI=1S/C6H8N2/c7-5-3-1-2-4-6(5)8/h1-4H,7-8H2	108.069	2	2	52.04	0	1	0	2	0	4	30	-0.13	95211.5	-4.878	0.453
NNc1ccccc1	7516	InChI=1S/C6H8N2/c7-8-6-4-2-1-3-5-6/h1-5,8H,7H2	108.069	2	2	38.05	0	1	1	2	0	3	30	0	107845	-5.151	0.633
Nc1ccc(N)cc1	7814	InChI=1S/C6H8N2/c7-5-1-2-6(8)4-3-5/h1-4H,7-8H2	108.069	2	2	52.04	0	1	0	2	0	4	30	-0.2	88247.9	-4.497	0.201
Nc1cccc(N)c1	7935	InChI=1S/C6H8N2/c7-5-2-1-3-6(8)4-5/h1-4H,7-8H2	108.069	2	2	52.04	0	1	0	2	0	4	30	0.03	111379	-5.063	0.575
Cc1cccnc1N	15347	InChI=1S/C6H8N2/c1-5-3-2-4-8-6(5)7/h2-4H,1H3,(H2,7,8)	108.069	1	2	38.91	0.167	1	0	2	0	2	30	-0.1	97314.7	-5.82	1.076
Cc1ccc(N)nc1	15348	InChI=1S/C6H8N2/c1-5-2-3-6(7)8-4-5/h2-4H,1H3,(H2,7,8)	108.069	1	2	38.91	0.167	1	0	2	0	2	30	-0.23	86245	-5.431	0.819
Cc1cccc(N)n1	15765	InChI=1S/C6H8N2/c1-5-3-2-4-6(7)8-5/h2-4H,1H3,(H2,7,8)	108.069	1	2	38.91	0.167	1	0	2	0	2	30	-0.09	98674.5	-5.755	1.033
NCc1ccccn1	19509	InChI=1S/C6H8N2/c7-5-6-3-1-2-4-8-6/h1-4H,5,7H2	108.069	1	2	38.91	0.167	1	1	2	0	2	30	1.04	306142	-6.354	1.429
CNc1ccccn1	20727	InChI=1S/C6H8N2/c1-7-6-4-2-3-5-8-6/h2-5H,1H3,(H,7,8)	108.069	1	2	24.92	0.167	1	1	2	0	1	30	0.47	172723	-5.451	0.832
NCc1cccnc1	31018	InChI=1S/C6H8N2/c7-4-6-2-1-3-8-5-6/h1-3,5H,4,7H2	108.069	1	2	38.91	0.167	1	1	2	0	2	30	1	293776	-6.277	1.378
Cc1cnccc1N	74811	InChI=1S/C6H8N2/c1-5-4-8-3-2-6(5)7/h2-4H,1H3,(H2,7,8)	108.069	1	2	38.91	0.167	1	0	2	0	2	30	-0.06	101428	-5.783	1.052
NCc1ccncc1	77317	InChI=1S/C6H8N2/c7-5-6-1-3-8-4-2-6/h1-4H,5,7H2	108.069	1	2	38.91	0.167	1	1	2	0	2	30	1.01	295688	-6.347	1.424
CNc1ccncc1	123098	InChI=1S/C6H8N2/c1-7-6-2-4-8-5-3-6/h2-5H,1H3,(H,7,8)	108.069	1	2	24.92	0.167	1	1	2	0	1	30	0.38	157783	-5.637	0.955
Cc1ccncc1N	137935	InChI=1S/C6H8N2/c1-5-2-3-8-4-6(5)7/h2-4H,7H2,1H3	108.069	1	2	38.91	0.167	1	0	2	0	2	30	-0.08	99656.1	-5.59	0.924
N=C1C=CC(N)C=C1	140108	InChI=1S/C6H8N2/c7-5-1-2-6(8)4-3-5/h1-5,8H,7H2	108.069	2	2	49.87	0.167	0	0	2	0	3	30	-1.19	32732	-6.298	1.392
CNc1cccnc1	140376	InChI=1S/C6H8N2/c1-7-6-3-2-4-8-5-6/h2-5,7H,1H3	108.069	1	2	24.92	0.167	1	1	2	0	1	30	0.3	145689	-5.337	0.756
Cc1ccc(N)cn1	243313	InChI=1S/C6H8N2/c1-5-2-3-6(7)4-8-5/h2-4H,7H2,1H3	108.069	1	2	38.91	0.167	1	0	2	0	2	30	-0.32	78757.4	-5.294	0.728
Cc1ncccc1N	572616	InChI=1S/C6H8N2/c1-5-6(7)3-2-4-8-5/h2-4H,7H2,1H3	108.069	1	2	38.91	0.167	1	0	2	0	2	30	-0.19	89434.2	-5.45	0.831
Cc1cc(N)ccn1	728670	InChI=1S/C6H8N2/c1-5-4-6(7)2-3-8-5/h2-4H,1H3,(H2,7,8)	108.069	1	2	38.91	0.167	1	0	2	0	2	30	-0.19	89145.1	-5.786	1.053
Nc1ccc(O)cc1	403	InChI=1S/C6H7NO/c7-5-1-3-6(8)4-2-5/h1-4,8H,7H2	109.053	2	2	46.25	0	1	0	2	0	3	29	-0.41	72141	-4.86	0.441
Nc1ccccc1O	5801	InChI=1S/C6H7NO/c7-5-3-1-2-4-6(5)8/h1-4,8H,7H2	109.053	2	2	46.25	0	1	0	2	0	3	29	-0.36	76339.7	-5.141	0.627
ONc1ccccc1	7518	InChI=1S/C6H7NO/c8-7-6-4-2-1-3-5-6/h1-5,7-8H	109.053	2	2	32.26	0	1	1	2	0	2	29	-0.17	92241.3	-5.084	0.589
Nc1cccc(O)c1	11568	InChI=1S/C6H7NO/c7-5-2-1-3-6(8)4-5/h1-4,8H,7H2	109.053	2	2	46.25	0	1	0	2	0	3	29	-0.44	70012.7	-5.288	0.724
C1=CC2CCC1CN2	138007	InChI=1S/C7H11N/c1-3-7-4-2-6(1)5-8-7/h1,3,6-8H,2,4-5H2	109.089	1	1	12.03	0.714	0	0	1	0	1	31	0.19	131509	-5.595	0.927
C1=CC2CCC(C1)N2	138546	InChI=1S/C7H11N/c1-2-6-4-5-7(3-1)8-6/h1-2,6-8H,3-5H2	109.089	1	1	12.03	0.714	0	0	1	0	1	31	0.37	158243	-6.09	1.255
C1=CC2CNCC1C2	144450	InChI=1S/C7H11N/c1-2-7-3-6(1)4-8-5-7/h1-2,6-8H,3-5H2	109.089	1	1	12.03	0.714	0	0	1	0	1	31	0.08	117910	-5.538	0.89
NC1CC2C=CC1C2	12841951	InChI=1S/C7H11N/c8-7-4-5-1-2-6(7)3-5/h1-2,5-7H,3-4,8H2	109.089	1	1	26.02	0.714	0	0	1	0	2	31	-0.33	78491.9	-6.213	1.336
CCC1=CCNC=C1	407046	InChI=1S/C7H11N/c1-2-7-3-5-8-6-4-7/h3-5,8H,2,6H2,1H3	109.089	1	1	12.03	0.429	0	1	1	0	1	31	-0.15	93731.7	-4.333	0.093
CC1=CNCC(C)=C1	424460	InChI=1S/C7H11N/c1-6-3-7(2)5-8-4-6/h3-4,8H,5H2,1-2H3	109.089	1	1	12.03	0.429	0	0	1	0	1	31	-0.22	87358.8	-4.086	-0.071
CCC1=CC=CCN1	430196	InChI=1S/C7H11N/c1-2-7-5-3-4-6-8-7/h3-5,8H,2,6H2,1H3	109.089	1	1	12.03	0.429	0	1	1	0	1	31	-0.16	93066.3	-4.296	0.068
NCCC1C=CC=C1	533898	InChI=1S/C7H11N/c8-6-5-7-3-1-2-4-7/h1-4,7H,5-6,8H2	109.089	1	1	26.02	0.429	0	2	1	0	2	31	-0.2	89454.9	-5.715	1.006
Nc1cccc(=O)[nH]1	101007	InChI=1S/C5H6N2O/c6-4-2-1-3-5(8)7-4/h1-3H,(H3,6,7,8)	110.048	2	2	58.88	0	1	0	3	0	3	28	-0.88	45530.4	-5.209	0.672
O=C(O)C1C=CC=C1	102081	InChI=1S/C6H6O2/c7-6(8)5-3-1-2-4-5/h1-5H,(H,7,8)	110.037	1	1	37.3	0.167	0	1	2	1	1	28	-0.99	40974.3	-5.913	1.137
Nc1ccc[n+]([O-])c1	123125	InChI=1S/C5H6N2O/c6-5-2-1-3-7(8)4-5/h1-4H,6H2	110.048	1	2	52.96	0	1	0	3	0	2	28			-5.47	0.845
NC1=CCC(=O)N=C1	141814	InChI=1S/C5H6N2O/c6-4-1-2-5(8)7-3-4/h1,3H,2,6H2	110.048	1	2	55.45	0.2	0	0	3	0	2	28	-1.35	28632.9	-5.546	0.894
O=C(O)C1=CC=CC1	228210	InChI=1S/C6H6O2/c7-6(8)5-3-1-2-4-5/h1-3H,4H2,(H,7,8)	110.037	1	1	37.3	0.167	0	1	2	1	1	28	-1.08	37255.2	-6.144	1.29
Nc1c[nH]ccc1=O	233392	InChI=1S/C5H6N2O/c6-4-3-7-2-1-5(4)8/h1-3H,6H2,(H,7,8)	110.048	2	2	58.88	0	1	0	3	0	3	28	-0.8	49511	-5.018	0.545
O=C(O)C1C2C=CC21	296900	InChI=1S/C6H6O2/c7-6(8)5-3-1-2-4(3)5/h1-5H,(H,7,8)	110.037	1	1	37.3	0.5	0	1	2	1	1	28	-0.71	54032.5	-5.841	1.09
Nc1ccc[nH]c1=O	322353	InChI=1S/C5H6N2O/c6-4-2-1-3-7-5(4)8/h1-3H,6H2,(H,7,8)	110.048	2	2	58.88	0	1	0	3	0	3	28	-0.83	48068.2	-5.027	0.551
Nc1cc[nH]c(=O)c1	573530	InChI=1S/C5H6N2O/c6-4-1-2-7-5(8)3-4/h1-3H,(H3,6,7,8)	110.048	2	2	58.88	0	1	0	3	0	3	28	-0.89	44974.9	-5.638	0.955
O=C(O)C#CC1CC1	639962	InChI=1S/C6H6O2/c7-6(8)4-3-5-1-2-5/h5H,1-2H2,(H,7,8)	110.037	1	1	37.3	0.5	0	0	2	1	1	28	-0.03	107041	-7.175	1.972
Nc1ccc(=O)[nH]c1	818256	InChI=1S/C5H6N2O/c6-4-1-2-5(8)7-3-4/h1-3H,6H2,(H,7,8)	110.048	2	2	58.88	0	1	0	3	0	3	28	-0.62	59136.1	-4.831	0.422
Nc1cc(=O)cc[nH]1	820936	InChI=1S/C5H6N2O/c6-5-3-4(8)1-2-7-5/h1-3H,(H3,6,7,8)	110.048	2	2	58.88	0	1	0	3	0	3	28	-0.88	45421.3	-5.65	0.964
Cc1ccc(C)n1N	136591	InChI=1S/C6H10N2/c1-5-3-4-6(2)8(5)7/h3-4H,7H2,1-2H3	110.084	1	2	30.95	0.333	1	0	2	0	2	30	0.32	151088	-5.106	0.604
NCC1=CNCC=C1	270515	InChI=1S/C6H10N2/c7-4-6-2-1-3-8-5-6/h1-2,5,8H,3-4,7H2	110.084	2	2	38.05	0.333	0	1	2	0	3	30	-0.01	109438	-4.302	0.072
CN1C=CC=CC1N	415070	InChI=1S/C6H10N2/c1-8-5-3-2-4-6(8)7/h2-6H,7H2,1H3	110.084	1	2	29.26	0.333	0	0	2	0	2	30	0.19	133142	-4.547	0.234
CC1C=CC=CN1N	418326	InChI=1S/C6H10N2/c1-6-4-2-3-5-8(6)7/h2-6H,7H2,1H3	110.084	1	2	29.26	0.333	0	0	2	0	2	30	-0.1	99151.2	-4.418	0.149
CC1=CCNC(N)=C1	430192	InChI=1S/C6H10N2/c1-5-2-3-8-6(7)4-5/h2,4,8H,3,7H2,1H3	110.084	2	2	38.05	0.333	0	0	2	0	3	30	-0.31	80399.1	-4.047	-0.096
NCC1=CC=CCN1	432632	InChI=1S/C6H10N2/c7-5-6-3-1-2-4-8-6/h1-3,8H,4-5,7H2	110.084	2	2	38.05	0.333	0	1	2	0	3	30	0	109633	-4.366	0.114
CCN1C=CNC=C1	436655	InChI=1S/C6H10N2/c1-2-8-5-3-7-4-6-8/h3-7H,2H2,1H3	110.084	1	2	15.27	0.333	0	1	2	0	1	30	0	110053	-2.789	-0.928
O=C(O)c1ccc[nH]1	12473	InChI=1S/C5H5NO2/c7-5(8)4-2-1-3-6-4/h1-3,6H,(H,7,8)	111.032	2	1	53.09	0	1	1	3	1	2	27	-0.22	88983	-6.14	1.288
NC1=NC(=O)N2CC12	68791	InChI=1S/C4H5N3O/c5-3-2-1-7(2)4(8)6-3/h2H,1H2,(H2,5,6,8)	111.043	1	2	58.46	0.5	0	0	4	0	2	27	-0.24	87197.7	-6.828	1.742
O=C(O)c1cc[nH]c1	101030	InChI=1S/C5H5NO2/c7-5(8)4-1-2-6-3-4/h1-3,6H,(H,7,8)	111.032	2	1	53.09	0	1	1	3	1	2	27	-0.16	94691.6	-6.017	1.206
CNCc1ccco1	78492	InChI=1S/C6H9NO/c1-7-5-6-3-2-4-8-6/h2-4,7H,5H2,1H3	111.068	1	2	25.17	0.333	1	2	2	0	1	29	0.51	184732	-5.773	1.045
NC1=CC(=O)CCC1	78892	InChI=1S/C6H9NO/c7-5-2-1-3-6(8)4-5/h4H,1-3,7H2	111.068	1	2	43.09	0.5	0	0	2	0	2	29	-0.72	53942.3	-5.851	1.096
CC(N)c1ccco1	90729	InChI=1S/C6H9NO/c1-5(7)6-3-2-4-8-6/h2-5H,7H2,1H3	111.068	1	2	39.16	0.333	1	1	2	0	2	29	-0.02	108703	-5.757	1.034
OCC1=CCNC=C1	426212	InChI=1S/C6H9NO/c8-5-6-1-3-7-4-2-6/h1-3,7-8H,4-5H2	111.068	2	2	32.26	0.333	0	1	2	0	2	29	0.05	116375	-4.415	0.147
C1=CC2CCC1NO2	428389	InChI=1S/C6H9NO/c1-3-6-4-2-5(1)7-8-6/h1,3,5-7H,2,4H2	111.068	1	2	21.26	0.667	0	0	2	0	1	29	0.32	153349	-5.688	0.988
NCCc1ccco1	1132863	InChI=1S/C6H9NO/c7-4-3-6-2-1-5-8-6/h1-2,5H,3-4,7H2	111.068	1	2	39.16	0.333	1	2	2	0	2	29	0.42	168776	-5.666	0.974
NCCc1cnc[nH]1	774	InChI=1S/C5H9N3/c6-2-1-5-3-7-4-8-5/h3-4H,1-2,6H2,(H,7,8)	111.08	2	2	54.7	0.4	1	2	3	0	3	29	0.14	127759	-5.924	1.145
NCCc1ccn[nH]1	7741	InChI=1S/C5H9N3/c6-3-1-5-2-4-7-8-5/h2,4H,1,3,6H2,(H,7,8)	111.08	2	2	54.7	0.4	1	2	3	0	3	29	0.15	129140	-6.12	1.274
Cc1n[nH]c(C)c1N	78931	InChI=1S/C5H9N3/c1-3-5(6)4(2)8-7-3/h6H2,1-2H3,(H,7,8)	111.08	2	2	54.7	0.4	1	0	3	0	3	29	-0.31	81775.3	-4.266	0.048
NCCc1cn[nH]c1	151416	InChI=1S/C5H9N3/c6-2-1-5-3-7-8-4-5/h3-4H,1-2,6H2,(H,7,8)	111.08	2	2	54.7	0.4	1	2	3	0	3	29	0.14	127756	-5.892	1.124
Cc1[nH]ncc1CN	1417882	InChI=1S/C5H9N3/c1-4-5(2-6)3-7-8-4/h3H,2,6H2,1H3,(H,7,8)	111.08	2	2	54.7	0.4	1	1	3	0	3	29	-0.02	108441	-5.822	1.077
C1CC2CCC1CN2	9236	InChI=1S/C7H13N/c1-3-7-4-2-6(1)5-8-7/h6-8H,1-5H2	111.105	1	1	12.03	1	0	0	1	0	1	31	0.11	123439	-5.488	0.856
C#CC(N)(CC)CC	76710	InChI=1S/C7H13N/c1-4-7(8,5-2)6-3/h1H,5-6,8H2,2-3H3	111.105	1	1	26.02	0.714	0	2	1	0	2	31	-0.49	68036.3	-6.334	1.416
NC(C1CC1)C1CC1	83390	InChI=1S/C7H13N/c8-7(5-1-2-5)6-3-4-6/h5-7H,1-4,8H2	111.105	1	1	26.02	1	0	2	1	0	2	31	-0.34	79458.2	-6.292	1.388
NC1CC2CCC1C2	98480	InChI=1S/C7H13N/c8-7-4-5-1-2-6(7)3-5/h5-7H,1-4,8H2	111.105	1	1	26.02	1	0	0	1	0	2	31	-0.3	82112.9	-6.205	1.33
C1CC2CNCC2C1	110688	InChI=1S/C7H13N/c1-2-6-4-8-5-7(6)3-1/h6-8H,1-5H2	111.105	1	1	12.03	1	0	0	1	0	1	31	0.19	134174	-5.739	1.022
NCC1=CCCCC1	118360	InChI=1S/C7H13N/c8-6-7-4-2-1-3-5-7/h4H,1-3,5-6,8H2	111.105	1	1	26.02	0.714	0	1	1	0	2	31	-0.35	78664.4	-6.088	1.253
C1CC2CCC(C1)N2	136097	InChI=1S/C7H13N/c1-2-6-4-5-7(3-1)8-6/h6-8H,1-5H2	111.105	1	1	12.03	1	0	0	1	0	1	31	0.18	133569	-5.642	0.958
CCC#CCNCC	243519	InChI=1S/C7H13N/c1-3-5-6-7-8-4-2/h8H,3-4,7H2,1-2H3	111.105	1	1	12.03	0.714	0	2	1	0	1	31	-0.19	91467.5	-5.924	1.145
C#CCNC(C)(C)C	243522	InChI=1S/C7H13N/c1-5-6-8-7(2,3)4/h1,8H,6H2,2-4H3	111.105	1	1	12.03	0.714	0	1	1	0	1	31	-0.2	91042.4	-5.823	1.078
C1CCC2(CC1)CN2	286599	InChI=1S/C7H13N/c1-2-4-7(5-3-1)6-8-7/h8H,1-6H2	111.105	1	1	21.94	1	0	0	1	0	1	31	-0.06	105155	-6.273	1.375
C#CCNC(C)CC	414089	InChI=1S/C7H13N/c1-4-6-8-7(3)5-2/h1,7-8H,5-6H2,2-3H3	111.105	1	1	12.03	0.714	0	3	1	0	1	31	-0.15	95366.8	-5.809	1.069
NC12CCC(CC1)C2	421411	InChI=1S/C7H13N/c8-7-3-1-6(5-7)2-4-7/h6H,1-5,8H2	111.105	1	1	26.02	1	0	0	1	0	2	31	-0.31	81336.3	-5.989	1.188
C=CC1CCNCC1	421846	InChI=1S/C7H13N/c1-2-7-3-5-8-6-4-7/h2,7-8H,1,3-6H2	111.105	1	1	12.03	0.714	0	1	1	0	1	31	0.13	126205	-5.801	1.063
NC1CCC=CCC1	538140	InChI=1S/C7H13N/c8-7-5-3-1-2-4-6-7/h1-2,7H,3-6,8H2	111.105	1	1	26.02	0.714	0	0	1	0	2	31	-0.18	92859.2	-6.135	1.284
C1CCC2NC2CC1	544549	InChI=1S/C7H13N/c1-2-4-6-7(8-6)5-3-1/h6-8H,1-5H2	111.105	1	1	21.94	1	0	0	1	0	1	31	0.1	122450	-6.348	1.425
CC1CCC2NC2C1	549348	InChI=1S/C7H13N/c1-5-2-3-6-7(4-5)8-6/h5-8H,2-4H2,1H3	111.105	1	1	21.94	1	0	0	1	0	1	31	-0.12	98060.5	-6.317	1.404
C1CC2CNC(C1)C2	549419	InChI=1S/C7H13N/c1-2-6-4-7(3-1)8-5-6/h6-8H,1-5H2	111.105	1	1	12.03	1	0	0	1	0	1	31	0.08	120525	-5.636	0.954
CC12CCCCC1N2	557644	InChI=1S/C7H13N/c1-7-5-3-2-4-6(7)8-7/h6,8H,2-5H2,1H3	111.105	1	1	21.94	1	0	0	1	0	1	31	-0.11	99869.1	-6.109	1.267
CC1(C)NC12CCC2	565856	InChI=1S/C7H13N/c1-6(2)7(8-6)4-3-5-7/h8H,3-5H2,1-2H3	111.105	1	1	21.94	1	0	0	1	0	1	31	-0.22	88791.4	-5.972	1.176
CC1CCCC2NC12	565894	InChI=1S/C7H13N/c1-5-3-2-4-6-7(5)8-6/h5-8H,2-4H2,1H3	111.105	1	1	21.94	1	0	0	1	0	1	31	-0.05	105435	-6.302	1.395
CCCC#CCNC	639711	InChI=1S/C7H13N/c1-3-4-5-6-7-8-2/h8H,3-4,7H2,1-2H3	111.105	1	1	12.03	0.714	0	2	1	0	1	31	-0.2	90741.5	-5.925	1.145
O=C(O)c1ccco1	6919	InChI=1S/C5H4O3/c6-5(7)4-2-1-3-8-4/h1-3H,(H,6,7)	112.016	1	2	50.44	0	1	1	3	1	1	26	-0.36	78471.8	-6.416	1.47
O=C(O)c1ccoc1	10268	InChI=1S/C5H4O3/c6-5(7)4-1-2-8-3-4/h1-3H,(H,6,7)	112.016	1	2	50.44	0	1	1	3	1	1	26	-0.4	74992.6	-6.31	1.4
O=C(O)c1cnc[nH]1	14080	InChI=1S/C4H4N2O2/c7-4(8)3-1-5-2-6-3/h1-2H,(H,5,6)(H,7,8)	112.027	2	2	65.98	0	1	1	4	1	2	26	-0.19	92284.6	-6.637	1.616
O=C(O)c1ccn[nH]1	574310	InChI=1S/C4H4N2O2/c7-4(8)3-1-2-5-6-3/h1-2H,(H,5,6)(H,7,8)	112.027	2	2	65.98	0	1	1	4	1	2	26	-0.14	97871.4	-6.654	1.627
O=C(O)c1ncc[nH]1	574321	InChI=1S/C4H4N2O2/c7-4(8)3-5-1-2-6-3/h1-2H,(H,5,6)(H,7,8)	112.027	2	2	65.98	0	1	1	4	1	2	26	-0.3	82619.8	-6.566	1.569
CC=CC=CC(=O)O	5251	InChI=1S/C6H8O2/c1-2-3-4-5-6(7)8/h2-5H,1H3,(H,7,8)	112.052	1	1	37.3	0.167	0	2	2	1	1	28	-1.33	29731.2	-6.121	1.275
C=C1CC(C(=O)O)C1	27475	InChI=1S/C6H8O2/c1-4-2-5(3-4)6(7)8/h5H,1-3H2,(H,7,8)	112.052	1	1	37.3	0.5	0	1	2	1	1	28	-0.72	54757	-6.604	1.594
O=C(O)C1=CCCC1	95964	InChI=1S/C6H8O2/c7-6(8)5-3-1-2-4-5/h3H,1-2,4H2,(H,7,8)	112.052	1	1	37.3	0.5	0	1	2	1	1	28	-0.67	57266.1	-6.599	1.591
O=C(O)C1C=CCC1	549171	InChI=1S/C6H8O2/c7-6(8)5-3-1-2-4-5/h1,3,5H,2,4H2,(H,7,8)	112.052	1	1	37.3	0.5	0	1	2	1	1	28	-0.65	58700.9	-6.473	1.508
C#CCCCC(=O)O	143036	InChI=1S/C6H8O2/c1-2-3-4-5-6(7)8/h1H,3-5H2,(H,7,8)	112.052	1	1	37.3	0.5	0	3	2	1	1	28	-0.53	65850.8	-7.402	2.122
C=C(C(=O)O)C1CC1	150877	InChI=1S/C6H8O2/c1-4(6(7)8)5-2-3-5/h5H,1-3H2,(H,7,8)	112.052	1	1	37.3	0.5	0	2	2	1	1	28	-0.81	49708.8	-6.946	1.82
O=C(O)C=CC1CC1	154375	InChI=1S/C6H8O2/c7-6(8)4-3-5-1-2-5/h3-5H,1-2H2,(H,7,8)	112.052	1	1	37.3	0.5	0	2	2	1	1	28	-1.08	38191.5	-6.902	1.791
C=C1CC1CC(=O)O	10214381	InChI=1S/C6H8O2/c1-4-2-5(4)3-6(7)8/h5H,1-3H2,(H,7,8)	112.052	1	1	37.3	0.5	0	2	2	1	1	28	-0.76	52322	-6.847	1.755
C=CC=CCC(=O)O	185711	InChI=1S/C6H8O2/c1-2-3-4-5-6(7)8/h2-4H,1,5H2,(H,7,8)	112.052	1	1	37.3	0.167	0	3	2	1	1	28	-1.19	34123.5	-5.999	1.194
CCCC#CC(=O)O	324380	InChI=1S/C6H8O2/c1-2-3-4-5-6(7)8/h2-3H2,1H3,(H,7,8)	112.052	1	1	37.3	0.5	0	1	2	1	1	28	-0.23	88983.3	-7.367	2.099
NC(=O)C1C=CCN1	549255	InChI=1S/C5H8N2O/c6-5(8)4-2-1-3-7-4/h1-2,4,7H,3H2,(H2,6,8)	112.064	2	2	55.12	0.4	0	1	3	0	3	28	-0.38	76490.9	-5.841	1.09
C=CCC=CC(=O)O	53959055	InChI=1S/C6H8O2/c1-2-3-4-5-6(7)8/h2,4-5H,1,3H2,(H,7,8)	112.052	1	1	37.3	0.167	0	3	2	1	1	28	-1.23	32605.7	-6.891	1.784
O=C(O)C1CC=CC1	853756	InChI=1S/C6H8O2/c7-6(8)5-3-1-2-4-5/h1-2,5H,3-4H2,(H,7,8)	112.052	1	1	37.3	0.5	0	1	2	1	1	28	-0.7	55671.5	-6.292	1.388
CCC1=NCC(C)N1	13604	InChI=1S/C6H12N2/c1-3-6-7-4-5(2)8-6/h5H,3-4H2,1-2H3,(H,7,8)	112.1	1	2	24.39	0.833	0	1	2	0	1	30	-0.05	107091	-5.571	0.911
C=CCN(N)CC=C	21242	InChI=1S/C6H12N2/c1-3-5-8(7)6-4-2/h3-4H,1-2,5-7H2	112.1	1	2	29.26	0.333	0	4	2	0	2	30	0.36	160711	-5	0.534
CCCC1=NCCN1	27291	InChI=1S/C6H12N2/c1-2-3-6-7-4-5-8-6/h2-5H2,1H3,(H,7,8)	112.1	1	2	24.39	0.833	0	2	2	0	1	30	0.43	172724	-5.571	0.911
C#CC(N)CCCN	125757	InChI=1S/C6H12N2/c1-2-6(8)4-3-5-7/h1,6H,3-5,7-8H2	112.1	2	2	52.04	0.667	0	3	2	0	4	30	0.49	183619	-6.203	1.329
C1CN2CCC1CN2	136165	InChI=1S/C6H12N2/c1-3-8-4-2-6(1)5-7-8/h6-7H,1-5H2	112.1	1	2	15.27	1	0	0	2	0	1	30	0.77	241247	-5.445	0.828
C=CCNNCC=C	168475	InChI=1S/C6H12N2/c1-3-5-7-8-6-4-2/h3-4,7-8H,1-2,5-6H2	112.1	2	2	24.06	0.333	0	5	2	0	2	30	0.21	138265	-5.889	1.121
CC1=NNC(C)(C)C1	231464	InChI=1S/C6H12N2/c1-5-4-6(2,3)8-7-5/h8H,4H2,1-3H3	112.1	1	2	24.39	0.833	0	0	2	0	1	30	-0.45	71678.6	-4.915	0.477
CN1CC=C(N)CC1	246905	InChI=1S/C6H12N2/c1-8-4-2-6(7)3-5-8/h2H,3-5,7H2,1H3	112.1	1	2	29.26	0.667	0	0	2	0	2	30	0.26	145977	-4.982	0.522
C1CCC2(CC1)NN2	279104	InChI=1S/C6H12N2/c1-2-4-6(5-3-1)7-8-6/h7-8H,1-5H2	112.1	2	2	43.88	1	0	0	2	0	2	30	-0.08	103502	-6.475	1.509
CNN=C1CCCC1	318787	InChI=1S/C6H12N2/c1-7-8-6-4-2-3-5-6/h7H,2-5H2,1H3	112.1	1	2	24.39	0.833	0	1	2	0	1	30	-0.22	90172.4	-5.009	0.54
NC1CC=CCC1N	409119	InChI=1S/C6H12N2/c7-5-3-1-2-4-6(5)8/h1-2,5-6H,3-4,7-8H2	112.1	2	2	52.04	0.667	0	0	2	0	4	30	-0.09	102354	-6.114	1.27
C1CC2CNC1CN2	423347	InChI=1S/C6H12N2/c1-2-6-4-7-5(1)3-8-6/h5-8H,1-4H2	112.1	2	2	24.06	1	0	0	2	0	2	30	0.85	261979	-5.169	0.645
NN=C1CCCCC1	534700	InChI=1S/C6H12N2/c7-8-6-4-2-1-3-5-6/h1-5,7H2	112.1	1	2	38.38	0.833	0	0	2	0	2	30	-0.32	81550.4	-5.428	0.817
CC(C)C1=NCCN1	535189	InChI=1S/C6H12N2/c1-5(2)6-7-3-4-8-6/h5H,3-4H2,1-2H3,(H,7,8)	112.1	1	2	24.39	0.833	0	1	2	0	1	30	0.07	120110	-5.57	0.911
CC1=NCCCCN1	544286	InChI=1S/C6H12N2/c1-6-7-4-2-3-5-8-6/h2-5H2,1H3,(H,7,8)	112.1	1	2	24.39	0.833	0	0	2	0	1	30	0.56	195590	-5.934	1.151
C=CCNN=C(C)C	544810	InChI=1S/C6H12N2/c1-4-5-7-8-6(2)3/h4,7H,1,5H2,2-3H3	112.1	1	2	24.39	0.5	0	3	2	0	1	30	-0.67	57551.4	-5.107	0.604
CCCC1CC=NN1	549782	InChI=1S/C6H12N2/c1-2-3-6-4-5-7-8-6/h5-6,8H,2-4H2,1H3	112.1	1	2	24.39	0.833	0	2	2	0	1	30	-0.32	81790.7	-5.169	0.645
C=CCNN=CCC	551175	InChI=1S/C6H12N2/c1-3-5-7-8-6-4-2/h3,6-7H,1,4-5H2,2H3	112.1	1	2	24.39	0.5	0	4	2	0	1	30	-0.7	55810	-5.178	0.651
CC12CCCCN1N2	557875	InChI=1S/C6H12N2/c1-6-4-2-3-5-8(6)7-6/h7H,2-5H2,1H3	112.1	1	2	24.95	1	0	0	2	0	1	30	0.34	157744	-6.281	1.381
CC1=NNC(C)C1C	566122	InChI=1S/C6H12N2/c1-4-5(2)7-8-6(4)3/h4-5,7H,1-3H3	112.1	1	2	24.39	0.833	0	0	2	0	1	30	-0.56	64318.8	-4.886	0.458
O=C(O)C1CCC=N1	1196	InChI=1S/C5H7NO2/c7-5(8)4-2-1-3-6-4/h3-4H,1-2H2,(H,7,8)	113.048	1	2	49.66	0.6	0	1	3	1	1	27	-0.43	73614.3	-7.31	2.061
O=C(O)C1C=CCN1	97858	InChI=1S/C5H7NO2/c7-5(8)4-2-1-3-6-4/h1-2,4,6H,3H2,(H,7,8)	113.048	2	2	49.33	0.4	0	1	3	1	2	27	-0.03	110246	-5.974	1.178
C#CCC(N)C(=O)O	95575	InChI=1S/C5H7NO2/c1-2-3-4(6)5(7)8/h1,4H,3,6H2,(H,7,8)	113.048	2	2	63.32	0.4	0	2	3	1	3	27	0.15	130706	-6.594	1.587
C#CCNCC(=O)O	185909	InChI=1S/C5H7NO2/c1-2-3-6-4-5(7)8/h1,6H,3-4H2,(H,7,8)	113.048	2	2	49.33	0.4	0	3	3	1	2	27	0.22	140845	-6.219	1.34
O=C(O)C1=NCCC1	440046	InChI=1S/C5H7NO2/c7-5(8)4-2-1-3-6-4/h1-3H2,(H,7,8)	113.048	1	2	49.66	0.6	0	1	3	1	1	27	-0.28	85787.9	-7.329	2.074
CC(N)C(=O)C=[N+]=[N-]	155472	InChI=1S/C4H7N3O/c1-3(5)4(8)2-7-6/h2-3H,5H2,1H3	113.059	1	2	79.49	0.5	0	2	4	0	2	27			-5.737	1.021
NC1=NC(=O)NCC1	240109	InChI=1S/C4H7N3O/c5-3-1-2-6-4(8)7-3/h1-2H2,(H3,5,6,7,8)	113.059	2	2	67.48	0.5	0	0	4	0	3	27	-0.75	53545.4	-6.338	1.418
C=C(C)CN=C(N)N	24858	InChI=1S/C5H11N3/c1-4(2)3-8-5(6)7/h1,3H2,2H3,(H4,6,7,8)	113.095	2	1	64.4	0.4	0	2	3	0	4	29	-0.83	49471	-5.686	0.987
OCCC1C=CCN1	282283	InChI=1S/C6H11NO/c8-5-3-6-2-1-4-7-6/h1-2,6-8H,3-5H2	113.084	2	2	32.26	0.667	0	2	2	0	2	29	0.68	224052	-5.738	1.022
NC1CCCCC1=O	413888	InChI=1S/C6H11NO/c7-5-3-1-2-4-6(5)8/h5H,1-4,7H2	113.084	1	2	43.09	0.833	0	0	2	0	2	29	-0.06	106238	-6.368	1.438
CC(=O)C1CCCN1	550747	InChI=1S/C6H11NO/c1-5(8)6-3-2-4-7-6/h6-7H,2-4H2,1H3	113.084	1	2	29.1	0.833	0	1	2	0	1	29	0.35	160785	-5.933	1.151
CNC(C)=CC(C)=O	566954	InChI=1S/C6H11NO/c1-5(7-3)4-6(2)8/h4,7H,1-3H3	113.084	1	2	29.1	0.5	0	2	2	0	1	29	-0.65	58993.2	-5.415	0.808
O=C1CCCNCC1	1501891	InChI=1S/C6H11NO/c8-6-2-1-4-7-5-3-6/h7H,1-5H2	113.084	1	2	29.1	0.833	0	0	2	0	1	29	0.75	240517	-5.897	1.127
NCc1cccs1	34005	InChI=1S/C5H7NS/c6-4-5-2-1-3-7-5/h1-3H,4,6H2	113.03	1	2	26.02	0.2	1	1	2	0	2	25	0.15	131195	-6.077	1.246
CNc1ccsc1	642344	InChI=1S/C5H7NS/c1-6-5-2-3-7-4-5/h2-4,6H,1H3	113.03	1	2	12.03	0.2	1	1	2	0	1	25	-0.7	56359.6	-4.797	0.399
NC1CCCCCC1	2899	InChI=1S/C7H15N/c8-7-5-3-1-2-4-6-7/h7H,1-6,8H2	113.12	1	1	26.02	1	0	0	1	0	2	31	-0.56	64710.8	-6.191	1.321
CNC1CCCCC1	7514	InChI=1S/C7H15N/c1-8-7-5-3-2-4-6-7/h7-8H,2-6H2,1H3	113.12	1	1	12.03	1	0	1	1	0	1	31	-0.46	71434.5	-5.809	1.068
C1CCCNCCC1	14276	InChI=1S/C7H15N/c1-2-4-6-8-7-5-3-1/h8H,1-7H2	113.12	1	1	12.03	1	0	0	1	0	1	31	-0.81	50078.2	-5.528	0.883
CC1CCCCC1N	23432	InChI=1S/C7H15N/c1-6-4-2-3-5-7(6)8/h6-7H,2-5,8H2,1H3	113.12	1	1	26.02	1	0	0	1	0	2	31	-0.43	73532.3	-6.186	1.318
CC1CCCC(C)N1	68843	InChI=1S/C7H15N/c1-6-4-3-5-7(2)8-6/h6-8H,3-5H2,1-2H3	113.12	1	1	12.03	1	0	0	1	0	1	31	-0.35	79392	-5.805	1.066
CC1(C)CCCNC1	70942	InChI=1S/C7H15N/c1-7(2)4-3-5-8-6-7/h8H,3-6H2,1-2H3	113.12	1	1	12.03	1	0	0	1	0	1	31	-0.24	89285.7	-5.755	1.033
NCC1CCCCC1	76688	InChI=1S/C7H15N/c8-6-7-4-2-1-3-5-7/h7H,1-6,8H2	113.12	1	1	26.02	1	0	1	1	0	2	31	-0.22	90673	-6.134	1.284
CCC1CCNCC1	76704	InChI=1S/C7H15N/c1-2-7-3-5-8-6-4-7/h7-8H,2-6H2,1H3	113.12	1	1	12.03	1	0	1	1	0	1	31	-0.15	97731.9	-5.777	1.047
CC1CCC(N)CC1	80604	InChI=1S/C7H15N/c1-6-2-4-7(8)5-3-6/h6-7H,2-5,8H2,1H3	113.12	1	1	26.02	1	0	0	1	0	2	31	-0.53	66552.5	-6.195	1.324
CCC1CCCCN1	94205	InChI=1S/C7H15N/c1-2-7-5-3-4-6-8-7/h7-8H,2-6H2,1H3	113.12	1	1	12.03	1	0	1	1	0	1	31	-0.33	81282.1	-5.787	1.054
CC1CCCNC1C	95359	InChI=1S/C7H15N/c1-6-4-3-5-8-7(6)2/h6-8H,3-5H2,1-2H3	113.12	1	1	12.03	1	0	0	1	0	1	31	-0.17	94980.5	-5.782	1.051
CC1CCNC(C)C1	95423	InChI=1S/C7H15N/c1-6-3-4-8-7(2)5-6/h6-8H,3-5H2,1-2H3	113.12	1	1	12.03	1	0	0	1	0	1	31	-0.19	93193.1	-5.795	1.059
CC1CCCC(N)C1	110931	InChI=1S/C7H15N/c1-6-3-2-4-7(8)5-6/h6-7H,2-5,8H2,1H3	113.12	1	1	26.02	1	0	0	1	0	2	31	-0.38	77104.4	-6.185	1.318
CCCNCC1CC1	117787	InChI=1S/C7H15N/c1-2-5-8-6-7-3-4-7/h7-8H,2-6H2,1H3	113.12	1	1	12.03	1	0	4	1	0	1	31	-0.57	64027.2	-5.796	1.06
CC1CNCC(C)C1	118259	InChI=1S/C7H15N/c1-6-3-7(2)5-8-4-6/h6-8H,3-5H2,1-2H3	113.12	1	1	12.03	1	0	0	1	0	1	31	-0.14	98541.6	-5.758	1.035
CC1(C)CCNCC1	138100	InChI=1S/C7H15N/c1-7(2)3-5-8-6-4-7/h8H,3-6H2,1-2H3	113.12	1	1	12.03	1	0	0	1	0	1	31	-0.19	93952.4	-5.72	1.009
CCC1CCCNC1	202966	InChI=1S/C7H15N/c1-2-7-4-3-5-8-6-7/h7-8H,2-6H2,1H3	113.12	1	1	12.03	1	0	1	1	0	1	31	-0.14	97985.3	-5.768	1.041
CC1CCCCCN1	238104	InChI=1S/C7H15N/c1-7-5-3-2-4-6-8-7/h7-8H,2-6H2,1H3	113.12	1	1	12.03	1	0	0	1	0	1	31	-0.3	84058.1	-5.532	0.885
CNCC1CCCC1	261585	InChI=1S/C7H15N/c1-8-6-7-4-2-3-5-7/h7-8H,2-6H2,1H3	113.12	1	1	12.03	1	0	2	1	0	1	31	-0.33	81684	-5.767	1.041
CCC1(C)NC1(C)C	352091	InChI=1S/C7H15N/c1-5-7(4)6(2,3)8-7/h8H,5H2,1-4H3	113.12	1	1	21.94	1	0	1	1	0	1	31	-0.65	58805.6	-5.912	1.137
CC1CNC(C)(C)C1	414770	InChI=1S/C7H15N/c1-6-4-7(2,3)8-5-6/h6,8H,4-5H2,1-3H3	113.12	1	1	12.03	1	0	0	1	0	1	31	-0.33	80945	-5.605	0.934
CC1CCC(C)NC1	524018	InChI=1S/C7H15N/c1-6-3-4-7(2)8-5-6/h6-8H,3-5H2,1-2H3	113.12	1	1	12.03	1	0	0	1	0	1	31	-0.35	79922.7	-5.786	1.054
CNC1CCC1(C)C	545918	InChI=1S/C7H15N/c1-7(2)5-4-6(7)8-3/h6,8H,4-5H2,1-3H3	113.12	1	1	12.03	1	0	1	1	0	1	31	-0.5	68468.8	-5.761	1.037
CC1(C)CNC1(C)C	547141	InChI=1S/C7H15N/c1-6(2)5-8-7(6,3)4/h8H,5H2,1-4H3	113.12	1	1	12.03	1	0	0	1	0	1	31	-0.55	64953.9	-5.789	1.056
CCNC1CCCC1	558581	InChI=1S/C7H15N/c1-2-8-7-5-3-4-6-7/h7-8H,2-6H2,1H3	113.12	1	1	12.03	1	0	2	1	0	1	31	-0.54	66158.5	-5.807	1.067
CC1NC1C(C)(C)C	566502	InChI=1S/C7H15N/c1-5-6(8-5)7(2,3)4/h5-6,8H,1-4H3	113.12	1	1	21.94	1	0	0	1	0	1	31	-0.61	61414.6	-6.196	1.325
C=CCNC(C)(C)C	566539	InChI=1S/C7H15N/c1-5-6-8-7(2,3)4/h5,8H,1,6H2,2-4H3	113.12	1	1	12.03	0.714	0	2	1	0	1	31	-0.77	52634.6	-5.719	1.009
C=CCC(C)(C)CN	641831	InChI=1S/C7H15N/c1-4-5-7(2,3)6-8/h4H,1,5-6,8H2,2-3H3	113.12	1	1	26.02	0.714	0	3	1	0	2	31	-0.99	41846	-6.109	1.267
O=C(O)C#CC(=O)O	371	InChI=1S/C4H2O4/c5-3(6)1-2-4(7)8/h(H,5,6)(H,7,8)	113.995	2	2	74.6	0	0	0	4	2	2	24	-0.04	109931	-7.937	2.476
C=CCC(=O)C(=O)O	976	InChI=1S/C5H6O3/c1-2-3-4(6)5(7)8/h2H,1,3H2,(H,7,8)	114.032	1	2	54.37	0.2	0	3	3	1	1	26	0.03	116949	-6.865	1.767
CC(=O)C=CC(=O)O	107587	InChI=1S/C5H6O3/c1-4(6)2-3-5(7)8/h2-3H,1H3,(H,7,8)	114.032	1	2	54.37	0.2	0	2	3	1	1	26	-0.23	90647.8	-7.086	1.913
O=C(O)C1CCCN1	614	InChI=1S/C5H9NO2/c7-5(8)4-2-1-3-6-4/h4,6H,1-3H2,(H,7,8)	115.063	2	2	49.33	0.8	0	1	3	1	2	27	0.15	133993	-6.031	1.216
CCCC=CC(=O)O	14486	InChI=1S/C6H10O2/c1-2-3-4-5-6(7)8/h4-5H,2-3H2,1H3,(H,7,8)	114.068	1	1	37.3	0.5	0	3	2	1	1	28	-0.87	47673.7	-7.041	1.883
C=CCCCC(=O)O	15308	InChI=1S/C6H10O2/c1-2-3-4-5-6(7)8/h2H,1,3-5H2,(H,7,8)	114.068	1	1	37.3	0.5	0	4	2	1	1	28	-0.56	65212.3	-6.793	1.72
CCC=C(C)C(=O)O	18458	InChI=1S/C6H10O2/c1-3-4-5(2)6(7)8/h4H,3H2,1-2H3,(H,7,8)	114.068	1	1	37.3	0.5	0	2	2	1	1	28	-0.86	48124.1	-6.637	1.616
O=C(O)C1CCCC1	18840	InChI=1S/C6H10O2/c7-6(8)5-3-1-2-4-5/h5H,1-4H2,(H,7,8)	114.068	1	1	37.3	0.833	0	1	2	1	1	28	-0.38	77996.4	-7.422	2.135
CCC=CCC(=O)O	20200	InChI=1S/C6H10O2/c1-2-3-4-5-6(7)8/h3-4H,2,5H2,1H3,(H,7,8)	114.068	1	1	37.3	0.5	0	3	2	1	1	28	-0.76	53450.9	-6.498	1.524
CC=C(C)CC(=O)O	38933	InChI=1S/C6H10O2/c1-3-5(2)4-6(7)8/h3H,4H2,1-2H3,(H,7,8)	114.068	1	1	37.3	0.5	0	2	2	1	1	28	-0.79	51786.9	-6.15	1.294
CC=CC(C)C(=O)O	61969	InChI=1S/C6H10O2/c1-3-4-5(2)6(7)8/h3-5H,1-2H3,(H,7,8)	114.068	1	1	37.3	0.5	0	2	2	1	1	28	-0.78	52367.7	-6.479	1.512
CC(C)=CCC(=O)O	68158	InChI=1S/C6H10O2/c1-5(2)3-4-6(7)8/h3H,4H2,1-2H3,(H,7,8)	114.068	1	1	37.3	0.5	0	2	2	1	1	28	-0.73	54900.2	-6.218	1.339
CC=CCCC(=O)O	101384	InChI=1S/C6H10O2/c1-2-3-4-5-6(7)8/h2-3H,4-5H2,1H3,(H,7,8)	114.068	1	1	37.3	0.5	0	3	2	1	1	28	-0.73	54805.6	-6.346	1.424
CC=C(CC)C(=O)O	107546	InChI=1S/C6H10O2/c1-3-5(4-2)6(7)8/h3H,4H2,1-2H3,(H,7,8)	114.068	1	1	37.3	0.5	0	2	2	1	1	28	-0.6	62757.2	-6.625	1.608
CC(C)C=CC(=O)O	112103	InChI=1S/C6H10O2/c1-5(2)3-4-6(7)8/h3-5H,1-2H3,(H,7,8)	114.068	1	1	37.3	0.5	0	2	2	1	1	28	-0.86	48303.2	-7.07	1.902
C=CC(C)(C)C(=O)O	139122	InChI=1S/C6H10O2/c1-4-6(2,3)5(7)8/h4H,1H2,2-3H3,(H,7,8)	114.068	1	1	37.3	0.5	0	2	2	1	1	28	-0.35	80022.5	-6.968	1.835
CCC(C)=CC(=O)O	220740	InChI=1S/C6H10O2/c1-3-5(2)4-6(7)8/h4H,3H2,1-2H3,(H,7,8)	114.068	1	1	37.3	0.5	0	2	2	1	1	28	-0.76	53532.6	-6.794	1.72
CC1(C)CC1C(=O)O	260708	InChI=1S/C6H10O2/c1-6(2)3-4(6)5(7)8/h4H,3H2,1-2H3,(H,7,8)	114.068	1	1	37.3	0.833	0	1	2	1	1	28	-0.68	57995.6	-7.097	1.92
CC1CC1(C)C(=O)O	534999	InChI=1S/C6H10O2/c1-4-3-6(4,2)5(7)8/h4H,3H2,1-2H3,(H,7,8)	114.068	1	1	37.3	0.833	0	1	2	1	1	28	-0.51	68471.8	-7.038	1.881
CC(C)=C(C)C(=O)O	535246	InChI=1S/C6H10O2/c1-4(2)5(3)6(7)8/h1-3H3,(H,7,8)	114.068	1	1	37.3	0.5	0	1	2	1	1	28	-0.64	59896.9	-6.183	1.316
C=CCC(C)C(=O)O	549519	InChI=1S/C6H10O2/c1-3-4-5(2)6(7)8/h3,5H,1,4H2,2H3,(H,7,8)	114.068	1	1	37.3	0.5	0	3	2	1	1	28	-0.58	64014.9	-6.809	1.73
O=C(O)CC1CCC1	1516411	InChI=1S/C6H10O2/c7-6(8)4-5-2-1-3-5/h5H,1-4H2,(H,7,8)	114.068	1	1	37.3	0.833	0	2	2	1	1	28	-0.67	58431.7	-7.433	2.143
CC1CC1C(=O)NN	44929	InChI=1S/C5H10N2O/c1-3-2-4(3)5(8)7-6/h3-4H,2,6H2,1H3,(H,7,8)	114.079	2	2	55.12	0.8	0	1	3	0	3	28	-0.34	81168.2	-6.737	1.682
O=CN1CCNCC1	82191	InChI=1S/C5H10N2O/c8-5-7-3-1-6-2-4-7/h5-6H,1-4H2	114.079	1	2	32.34	0.8	0	1	3	0	1	28	1.27	404229	-5.927	1.147
NC(=O)C1CCCN1	550774	InChI=1S/C5H10N2O/c6-5(8)4-2-1-3-7-4/h4,7H,1-3H2,(H2,6,8)	114.079	2	2	55.12	0.8	0	1	3	0	3	28	0.17	135088	-5.95	1.162
[N-]=[N+]=NCCCCN	150111	InChI=1S/C4H10N4/c5-3-1-2-4-7-8-6/h1-5H2	114.091	1	2	74.78	1	0	4	4	0	2	28			-6.236	1.351
C=CC(=O)NCCN	152664	InChI=1S/C5H10N2O/c1-2-5(8)7-4-3-6/h2H,1,3-4,6H2,(H,7,8)	114.079	2	2	55.12	0.4	0	3	3	0	3	28	0.12	128444	-6.251	1.361
CC(C)=NN=C(N)N	248919	InChI=1S/C4H10N4/c1-3(2)7-8-4(5)6/h1-2H3,(H4,5,6,8)	114.091	2	2	76.76	0.5	0	1	4	0	4	28	-1.12	37235.6	-5.402	0.799
CCC=NN=C(N)N	249616	InChI=1S/C4H10N4/c1-2-3-7-8-4(5)6/h3H,2H2,1H3,(H4,5,6,8)	114.091	2	2	76.76	0.5	0	2	4	0	4	28	-0.72	55382.2	-5.495	0.861
CN=C(N)C(N)=NC	425671	InChI=1S/C4H10N4/c1-7-3(5)4(6)8-2/h1-2H3,(H2,5,7)(H2,6,8)	114.091	2	2	76.76	0.5	0	0	4	0	4	28	-1.05	39796.2	-5.96	1.168
NNC(=O)C1CCC1	969366	InChI=1S/C5H10N2O/c6-7-5(8)4-2-1-3-4/h4H,1-3,6H2,(H,7,8)	114.079	2	2	55.12	0.8	0	1	3	0	3	28	-0.11	102510	-6.812	1.732
NCCN1CCCC1	1344	InChI=1S/C6H14N2/c7-3-6-8-4-1-2-5-8/h1-7H2	114.116	1	2	29.26	1	0	2	2	0	2	30	1.48	499276	-5.674	0.979
NC1CCCCC1N	4610	InChI=1S/C6H14N2/c7-5-3-1-2-4-6(5)8/h5-6H,1-4,7-8H2	114.116	2	2	52.04	1	0	0	2	0	4	30	0.54	196208	-6.057	1.233
CC1CNC(C)CN1	7816	InChI=1S/C6H14N2/c1-5-3-8-6(2)4-7-5/h5-8H,3-4H2,1-2H3	114.116	2	2	24.06	1	0	0	2	0	2	30	0.69	227051	-5.768	1.042
NC1CCC(N)CC1	18374	InChI=1S/C6H14N2/c7-5-1-2-6(8)4-3-5/h5-6H,1-4,7-8H2	114.116	2	2	52.04	1	0	0	2	0	4	30	0.59	204942	-6.176	1.311
NC1CCCC(N)C1	18814	InChI=1S/C6H14N2/c7-5-2-1-3-6(8)4-5/h5-6H,1-4,7-8H2	114.116	2	2	52.04	1	0	0	2	0	4	30	0.53	193538	-6.089	1.254
NN1CCCCCC1	22198	InChI=1S/C6H14N2/c7-8-5-3-1-2-4-6-8/h1-7H2	114.116	1	2	29.26	1	0	0	2	0	2	30	0.68	225736	-4.846	0.432
NCC1CCNCC1	23527	InChI=1S/C6H14N2/c7-5-6-1-3-8-4-2-6/h6,8H,1-5,7H2	114.116	2	2	38.05	1	0	1	2	0	3	30	1.2	377277	-5.794	1.058
NCC1CCC1CN	28971	InChI=1S/C6H14N2/c7-3-5-1-2-6(5)4-8/h5-6H,1-4,7-8H2	114.116	2	2	52.04	1	0	2	2	0	4	30	0.72	235115	-6.196	1.325
CNC1CCC1NC	46361	InChI=1S/C6H14N2/c1-7-5-3-4-6(5)8-2/h5-8H,3-4H2,1-2H3	114.116	2	2	24.06	1	0	2	2	0	2	30	0.56	200360	-5.572	0.912
CC1CNCC(C)N1	66056	InChI=1S/C6H14N2/c1-5-3-7-4-6(2)8-5/h5-8H,3-4H2,1-2H3	114.116	2	2	24.06	1	0	0	2	0	2	30	0.66	220726	-5.768	1.041
CCN1CCNCC1	79196	InChI=1S/C6H14N2/c1-2-8-5-3-7-4-6-8/h7H,2-6H2,1H3	114.116	1	2	15.27	1	0	1	2	0	1	30	1.2	377831	-5.674	0.979
NNC1CCCCC1	80993	InChI=1S/C6H14N2/c7-8-6-4-2-1-3-5-6/h6,8H,1-5,7H2	114.116	2	2	38.05	1	0	1	2	0	3	30	0.31	154930	-5.841	1.09
NCC1CCCC1N	89512	InChI=1S/C6H14N2/c7-4-5-2-1-3-6(5)8/h5-6H,1-4,7-8H2	114.116	2	2	52.04	1	0	1	2	0	4	30	0.57	201222	-6.127	1.279
NCC1CCCCN1	90865	InChI=1S/C6H14N2/c7-5-6-3-1-2-4-8-6/h6,8H,1-5,7H2	114.116	2	2	38.05	1	0	1	2	0	3	30	1.22	386832	-5.816	1.073
NCC1CCCNC1	90880	InChI=1S/C6H14N2/c7-4-6-2-1-3-8-5-6/h6,8H,1-5,7H2	114.116	2	2	38.05	1	0	1	2	0	3	30	1.22	387686	-5.784	1.052
CNCC=CCNC	99028	InChI=1S/C6H14N2/c1-7-5-3-4-6-8-2/h3-4,7-8H,5-6H2,1-2H3	114.116	2	2	24.06	0.667	0	4	2	0	2	30	0.85	267240	-5.808	1.068
NCNC1CCCC1	113171	InChI=1S/C6H14N2/c7-5-8-6-3-1-2-4-6/h6,8H,1-5,7H2	114.116	2	2	38.05	1	0	2	2	0	3	30	0.95	294966	-5.865	1.105
CN1CCCC1CN	117300	InChI=1S/C6H14N2/c1-8-4-2-3-6(8)5-7/h6H,2-5,7H2,1H3	114.116	1	2	29.26	1	0	1	2	0	2	30	1.02	315035	-5.714	1.006
CCCNN=C(C)C	139018	InChI=1S/C6H14N2/c1-4-5-7-8-6(2)3/h7H,4-5H2,1-3H3	114.116	1	2	24.39	0.833	0	3	2	0	1	30	-0.72	55812	-5.058	0.572
CC(C)=NNC(C)C	139019	InChI=1S/C6H14N2/c1-5(2)7-8-6(3)4/h5,7H,1-4H3	114.116	1	2	24.39	0.833	0	2	2	0	1	30	-0.87	47911.4	-5.013	0.542
CCC=NNCCC	140574	InChI=1S/C6H14N2/c1-3-5-7-8-6-4-2/h5,8H,3-4,6H2,1-2H3	114.116	1	2	24.39	0.833	0	4	2	0	1	30	-0.72	55688.1	-5.114	0.609
CC(C)N1NC1(C)C	145628	InChI=1S/C6H14N2/c1-5(2)8-6(3,4)7-8/h5,7H,1-4H3	114.116	1	2	24.95	1	0	1	2	0	1	30	-0.19	94639.8	-6.337	1.418
NCCCCN1CC1	152643	InChI=1S/C6H14N2/c7-3-1-2-4-8-5-6-8/h1-7H2	114.116	1	2	29.03	1	0	4	2	0	2	30	1.25	400242	-6.207	1.332
CC1CNCCN1C	198037	InChI=1S/C6H14N2/c1-6-5-7-3-4-8(6)2/h6-7H,3-5H2,1-2H3	114.116	1	2	15.27	1	0	0	2	0	1	30	1.12	351223	-5.674	0.979
NCC1(N)CCCC1	199818	InChI=1S/C6H14N2/c7-5-6(8)3-1-2-4-6/h1-5,7-8H2	114.116	2	2	52.04	1	0	1	2	0	4	30	0.58	202883	-6.087	1.253
C=C(C)CNCCN	224772	InChI=1S/C6H14N2/c1-6(2)5-8-4-3-7/h8H,1,3-5,7H2,2H3	114.116	2	2	38.05	0.667	0	4	2	0	3	30	0.6	207207	-5.854	1.098
CN1CCCNCC1	228349	InChI=1S/C6H14N2/c1-8-5-2-3-7-4-6-8/h7H,2-6H2,1H3	114.116	1	2	15.27	1	0	0	2	0	1	30	1.24	395425	-5.528	0.883
CC(=NN)C(C)(C)C	275701	InChI=1S/C6H14N2/c1-5(8-7)6(2,3)4/h7H2,1-4H3	114.116	1	2	38.38	0.833	0	0	2	0	2	30	-1.19	34803.6	-5.474	0.847
CC(N)=NC(C)(C)C	330660	InChI=1S/C6H14N2/c1-5(7)8-6(2,3)4/h1-4H3,(H2,7,8)	114.116	1	1	38.38	0.833	0	0	2	0	2	30	-0.77	52683.4	-5.947	1.16
CCC1NN1C(C)C	337431	InChI=1S/C6H14N2/c1-4-6-7-8(6)5(2)3/h5-7H,4H2,1-3H3	114.116	1	2	24.95	1	0	2	2	0	1	30	-0.33	82236	-6.556	1.563
CC1CCNC(N)C1	430191	InChI=1S/C6H14N2/c1-5-2-3-8-6(7)4-5/h5-6,8H,2-4,7H2,1H3	114.116	2	2	38.05	1	0	0	2	0	3	30	0.91	284161	-5.762	1.038
NCC1(CN)CCC1	432836	InChI=1S/C6H14N2/c7-4-6(5-8)2-1-3-6/h1-5,7-8H2	114.116	2	2	52.04	1	0	2	2	0	4	30	0.64	215375	-6.164	1.303
NC=CCCCCN	449140	InChI=1S/C6H14N2/c7-5-3-1-2-4-6-8/h3,5H,1-2,4,6-8H2	114.116	2	2	52.04	0.667	0	4	2	0	4	30	0.34	160534	-5.066	0.577
CC1NCCNC1C	522814	InChI=1S/C6H14N2/c1-5-6(2)8-4-3-7-5/h5-8H,3-4H2,1-2H3	114.116	2	2	24.06	1	0	0	2	0	2	30	0.69	228072	-5.764	1.039
CC1CNCCNC1	522925	InChI=1S/C6H14N2/c1-6-4-7-2-3-8-5-6/h6-8H,2-5H2,1H3	114.116	2	2	24.06	1	0	0	2	0	2	30	1.09	337928	-5.539	0.89
CCCC=NNCC	533865	InChI=1S/C6H14N2/c1-3-5-6-8-7-4-2/h6-7H,3-5H2,1-2H3	114.116	1	2	24.39	0.833	0	4	2	0	1	30	-0.7	56602.5	-5.113	0.608
CCNN=C(C)CC	535835	InChI=1S/C6H14N2/c1-4-6(3)8-7-5-2/h7H,4-5H2,1-3H3	114.116	1	2	24.39	0.833	0	3	2	0	1	30	-0.71	56005.2	-5.091	0.594
CCCC1(C)NN1C	544637	InChI=1S/C6H14N2/c1-4-5-6(2)7-8(6)3/h7H,4-5H2,1-3H3	114.116	1	2	24.95	1	0	2	2	0	1	30	-0.27	86863.6	-6.361	1.434
CCC1(CC)NN1C	545118	InChI=1S/C6H14N2/c1-4-6(5-2)7-8(6)3/h7H,4-5H2,1-3H3	114.116	1	2	24.95	1	0	2	2	0	1	30	-0.11	101930	-6.327	1.411
CNCCCN1CC1	547048	InChI=1S/C6H14N2/c1-7-3-2-4-8-5-6-8/h7H,2-6H2,1H3	114.116	1	2	15.04	1	0	4	2	0	1	30	1.06	328542	-5.803	1.064
CNCC1CCCN1	550646	InChI=1S/C6H14N2/c1-7-5-6-3-2-4-8-6/h6-8H,2-5H2,1H3	114.116	2	2	24.06	1	0	2	2	0	2	30	1.08	335131	-5.729	1.016
CC=NNCCCC	551171	InChI=1S/C6H14N2/c1-3-5-6-8-7-4-2/h4,8H,3,5-6H2,1-2H3	114.116	1	2	24.39	0.833	0	4	2	0	1	30	-0.72	55535.7	-5.026	0.551
CCC=NNC(C)C	567189	InChI=1S/C6H14N2/c1-4-5-7-8-6(2)3/h5-6,8H,4H2,1-3H3	114.116	1	2	24.39	0.833	0	3	2	0	1	30	-0.85	49016	-5.077	0.585
CCNN=CC(C)C	567442	InChI=1S/C6H14N2/c1-4-7-8-5-6(2)3/h5-7H,4H2,1-3H3	114.116	1	2	24.39	0.833	0	3	2	0	1	30	-0.77	52602.8	-5.046	0.564
CC1CNCC1CN	4583498	InChI=1S/C6H14N2/c1-5-3-8-4-6(5)2-7/h5-6,8H,2-4,7H2,1H3	114.116	2	2	38.05	1	0	1	2	0	3	30	0.9	280965	-5.617	0.942
NC(=O)C=CC(=O)O	11187	InChI=1S/C4H5NO3/c5-3(6)1-2-4(7)8/h1-2H,(H2,5,6)(H,7,8)	115.027	2	2	80.39	0	0	2	4	1	3	25	-0.71	56423.8	-7.325	2.071
[N-]=[N+]=NCCC(=O)O	155604	InChI=1S/C3H5N3O2/c4-6-5-2-1-3(7)8/h1-2H2,(H,7,8)	115.038	1	2	86.06	0.667	0	3	5	1	1	25			-6.622	1.606
C=CCC(N)C(=O)O	14044	InChI=1S/C5H9NO2/c1-2-3-4(6)5(7)8/h2,4H,1,3,6H2,(H,7,8)	115.063	2	2	63.32	0.4	0	3	3	1	3	27	-0.25	89449.6	-6.511	1.533
C=CCNCC(=O)O	76651	InChI=1S/C5H9NO2/c1-2-3-6-4-5(7)8/h2,6H,1,3-4H2,(H,7,8)	115.063	2	2	49.33	0.4	0	4	3	1	2	27	0.18	137243	-6.097	1.259
NC1(C(=O)O)CCC1	89643	InChI=1S/C5H9NO2/c6-5(4(7)8)2-1-3-5/h1-3,6H2,(H,7,8)	115.063	2	2	63.32	0.8	0	1	3	1	3	27	0.08	124670	-6.403	1.461
O=C(O)CCN1CC1	117620	InChI=1S/C5H9NO2/c7-5(8)1-2-6-3-4-6/h1-4H2,(H,7,8)	115.063	1	2	40.31	0.8	0	3	3	1	1	27	0.48	185582	-6.441	1.487
NCCC=CC(=O)O	129662	InChI=1S/C5H9NO2/c6-4-2-1-3-5(7)8/h1,3H,2,4,6H2,(H,7,8)	115.063	2	2	63.32	0.4	0	3	3	1	3	27	-0.52	68659.7	-6.299	1.393
NC1CC(C(=O)O)C1	194581	InChI=1S/C5H9NO2/c6-4-1-3(2-4)5(7)8/h3-4H,1-2,6H2,(H,7,8)	115.063	2	2	63.32	0.8	0	1	3	1	3	27	0.02	117121	-6.167	1.306
CN(C)C=CC(=O)O	303566	InChI=1S/C5H9NO2/c1-6(2)4-3-5(7)8/h3-4H,1-2H3,(H,7,8)	115.063	1	2	40.54	0.4	0	2	3	1	1	27	-0.05	109955	-5.38	0.785
CN1CCC1C(=O)O	312880	InChI=1S/C5H9NO2/c1-6-3-2-4(6)5(7)8/h4H,2-3H2,1H3,(H,7,8)	115.063	1	2	40.54	0.8	0	1	3	1	1	27	0.35	162692	-6.506	1.529
C=C(C)C(N)C(=O)O	325175	InChI=1S/C5H9NO2/c1-3(2)4(6)5(7)8/h4H,1,6H2,2H3,(H,7,8)	115.063	2	2	63.32	0.4	0	2	3	1	3	27	-0.28	87248.9	-6.54	1.552
CC1CC(C(=O)O)N1	336073	InChI=1S/C5H9NO2/c1-3-2-4(6-3)5(7)8/h3-4,6H,2H2,1H3,(H,7,8)	115.063	2	2	49.33	0.8	0	1	3	1	2	27	0.08	124059	-6.394	1.456
CNC1(C(=O)O)CC1	386197	InChI=1S/C5H9NO2/c1-6-5(2-3-5)4(7)8/h6H,2-3H2,1H3,(H,7,8)	115.063	2	2	49.33	0.8	0	2	3	1	2	27	0.06	122336	-6.095	1.258
NC1CCC1C(=O)O	437817	InChI=1S/C5H9NO2/c6-4-2-1-3(4)5(7)8/h3-4H,1-2,6H2,(H,7,8)	115.063	2	2	63.32	0.8	0	1	3	1	3	27	0.16	134718	-6.19	1.321
C=CC(C)(N)C(=O)O	550699	InChI=1S/C5H9NO2/c1-3-5(2,6)4(7)8/h3H,1,6H2,2H3,(H,7,8)	115.063	2	2	63.32	0.4	0	2	3	1	3	27	-0.1	103800	-6.493	1.521
NC(C(=O)O)C1CC1	4112250	InChI=1S/C5H9NO2/c6-4(5(7)8)3-1-2-3/h3-4H,1-2,6H2,(H,7,8)	115.063	2	2	63.32	0.8	0	2	3	1	3	27	0.03	118757	-6.503	1.528
O=C(O)C1CCNC1	3034645	InChI=1S/C5H9NO2/c7-5(8)4-1-2-6-3-4/h4,6H,1-3H2,(H,7,8)	115.063	2	2	49.33	0.8	0	1	3	1	2	27	0.15	133474	-5.923	1.144
NCC1CC1C(=O)O	4067175	InChI=1S/C5H9NO2/c6-2-3-1-4(3)5(7)8/h3-4H,1-2,6H2,(H,7,8)	115.063	2	2	63.32	0.8	0	2	3	1	3	27	0.06	122732	-6.336	1.417
CCCCCC(=O)O	8892	InChI=1S/C6H12O2/c1-2-3-4-5-6(7)8/h2-5H2,1H3,(H,7,8)	116.084	1	1	37.3	0.833	0	4	2	1	1	28	-0.94	45480.1	-7.555	2.223
NC1CCCCC1O	23286	InChI=1S/C6H13NO/c7-5-3-1-2-4-6(5)8/h5-6,8H,1-4,7H2	115.1	2	2	46.25	1	0	0	2	0	3	29	0.75	243191	-6.254	1.363
NC1(CO)CCCC1	66307	InChI=1S/C6H13NO/c7-6(5-8)3-1-2-4-6/h8H,1-5,7H2	115.1	2	2	46.25	1	0	1	2	0	3	29	0.79	253954	-6.407	1.464
CC(=O)CC(C)(C)N	69361	InChI=1S/C6H13NO/c1-5(8)4-6(2,3)7/h4,7H2,1-3H3	115.1	1	2	43.09	0.833	0	2	2	0	2	29	-0.37	79450.3	-6.111	1.269
ONC1CCCCC1	72935	InChI=1S/C6H13NO/c8-7-6-4-2-1-3-5-6/h6-8H,1-5H2	115.1	2	2	32.26	1	0	1	2	0	2	29	-0.11	102609	-6.468	1.504
NC1CCC(O)CC1	81293	InChI=1S/C6H13NO/c7-5-1-3-6(8)4-2-5/h5-6,8H,1-4,7H2	115.1	2	2	46.25	1	0	0	2	0	3	29	0.78	252344	-6.242	1.355
OCCC1CCCN1	86873	InChI=1S/C6H13NO/c8-5-3-6-2-1-4-7-6/h6-8H,1-5H2	115.1	2	2	32.26	1	0	2	2	0	2	29	0.98	305986	-5.829	1.082
OCC1CCCCN1	94263	InChI=1S/C6H13NO/c8-5-6-3-1-2-4-7-6/h6-8H,1-5H2	115.1	2	2	32.26	1	0	1	2	0	2	29	1.06	332544	-5.865	1.106
OCC1CCCNC1	107308	InChI=1S/C6H13NO/c8-5-6-2-1-3-7-4-6/h6-8H,1-5H2	115.1	2	2	32.26	1	0	1	2	0	2	29	1.02	317819	-5.815	1.073
CC1NCCC1CO	295973	InChI=1S/C6H13NO/c1-5-6(4-8)2-3-7-5/h5-8H,2-4H2,1H3	115.1	2	2	32.26	1	0	1	2	0	2	29	0.94	294457	-5.78	1.049
CC(=O)C(N)C(C)C	409313	InChI=1S/C6H13NO/c1-4(2)6(7)5(3)8/h4,6H,7H2,1-3H3	115.1	1	2	43.09	0.833	0	2	2	0	2	29	-0.64	60524.8	-6.316	1.404
OCC1CCNCC1	420771	InChI=1S/C6H13NO/c8-5-6-1-3-7-4-2-6/h6-8H,1-5H2	115.1	2	2	32.26	1	0	1	2	0	2	29	1.02	318427	-5.816	1.073
CC(C)(C)C(=O)CN	426628	InChI=1S/C6H13NO/c1-6(2,3)5(8)4-7/h4,7H2,1-3H3	115.1	1	2	43.09	0.833	0	1	2	0	2	29	-0.59	63588.3	-6.346	1.424
NCC1CCCC1O	533887	InChI=1S/C6H13NO/c7-4-5-2-1-3-6(5)8/h5-6,8H,1-4,7H2	115.1	2	2	46.25	1	0	1	2	0	3	29	0.78	251674	-6.162	1.302
NCCCC=CCO	533919	InChI=1S/C6H13NO/c7-5-3-1-2-4-6-8/h2,4,8H,1,3,5-7H2	115.1	2	2	46.25	0.667	0	4	2	0	3	29	0.44	179416	-6.184	1.316
CC1(CO)CCCN1	558401	InChI=1S/C6H13NO/c1-6(5-8)3-2-4-7-6/h7-8H,2-5H2,1H3	115.1	2	2	32.26	1	0	1	2	0	2	29	1.16	368061	-5.739	1.023
C=C(C)C(CC)NO	559311	InChI=1S/C6H13NO/c1-4-6(7-8)5(2)3/h6-8H,2,4H2,1,3H3	115.1	2	2	32.26	0.667	0	3	2	0	2	29	-0.58	64616.6	-6.483	1.514
CC1CCC(O)CN1	567656	InChI=1S/C6H13NO/c1-5-2-3-6(8)4-7-5/h5-8H,2-4H2,1H3	115.1	2	2	32.26	1	0	0	2	0	2	29	0.77	248158	-5.884	1.118
C=CCC(O)C(C)N	13949622	InChI=1S/C6H13NO/c1-3-4-6(8)5(2)7/h3,5-6,8H,1,4,7H2,2H3	115.1	2	2	46.25	0.667	0	3	2	0	3	29	0.01	116477	-6.189	1.32
CC1CC(O)CCN1	3532303	InChI=1S/C6H13NO/c1-5-4-6(8)2-3-7-5/h5-8H,2-4H2,1H3	115.1	2	2	32.26	1	0	0	2	0	2	29	0.84	267172	-5.851	1.097
CCN(CC)C(=N)N	14467	InChI=1S/C5H13N3/c1-3-8(4-2)5(6)7/h3-4H2,1-2H3,(H3,6,7)	115.111	2	1	53.11	0.8	0	2	3	0	3	29	-0.18	96515.9	-5.466	0.842
CN=C(NC)N(C)C	141618	InChI=1S/C5H13N3/c1-6-5(7-2)8(3)4/h1-4H3,(H,6,7)	115.111	1	1	27.63	0.8	0	0	3	0	1	29	0.26	148792	-5.345	0.762
CCCCN=C(N)N	199249	InChI=1S/C5H13N3/c1-2-3-4-8-5(6)7/h2-4H2,1H3,(H4,6,7,8)	115.111	2	1	64.4	0.8	0	3	3	0	4	29	-0.1	104375	-5.64	0.957
CCN=C(N)NCC	257304	InChI=1S/C5H13N3/c1-3-7-5(6)8-4-2/h3-4H2,1-2H3,(H3,6,7,8)	115.111	2	1	50.41	0.8	0	2	3	0	3	29	0.14	132709	-5.54	0.891
S=C1CCNCC1	424019	InChI=1S/C5H9NS/c7-5-1-3-6-4-2-5/h6H,1-4H2	115.046	1	2	12.03	0.8	0	0	2	0	1	25	-0.04	111016	-5.908	1.134
CCCCCC(C)N	5603	InChI=1S/C7H17N/c1-3-4-5-6-7(2)8/h7H,3-6,8H2,1-2H3	115.136	1	1	26.02	1	0	4	1	0	2	31	-1.24	33394.6	-6.175	1.311
CCC(C)CC(C)N	7753	InChI=1S/C7H17N/c1-4-6(2)5-7(3)8/h6-7H,4-5,8H2,1-3H3	115.136	1	1	26.02	1	0	3	1	0	2	31	-1.21	34422.6	-6.158	1.299
CCCCCCCN	8127	InChI=1S/C7H17N/c1-2-3-4-5-6-7-8/h2-8H2,1H3	115.136	1	1	26.02	1	0	5	1	0	2	31	-1.27	32285.4	-6.172	1.309
CCCCC(C)CN	22538	InChI=1S/C7H17N/c1-3-4-5-7(2)6-8/h7H,3-6,8H2,1-2H3	115.136	1	1	26.02	1	0	4	1	0	2	31	-1.25	33100	-6.128	1.28
CCCCC(N)CC	34203	InChI=1S/C7H17N/c1-3-5-6-7(8)4-2/h7H,3-6,8H2,1-2H3	115.136	1	1	26.02	1	0	4	1	0	2	31	-1.25	33008.3	-6.092	1.255
CC(C)CCC(C)N	34204	InChI=1S/C7H17N/c1-6(2)4-5-7(3)8/h6-7H,4-5,8H2,1-3H3	115.136	1	1	26.02	1	0	3	1	0	2	31	-1.11	37985.1	-6.173	1.309
CCCCCCNC	37079	InChI=1S/C7H17N/c1-3-4-5-6-7-8-2/h8H,3-7H2,1-2H3	115.136	1	1	12.03	1	0	5	1	0	1	31	-1.02	41454.1	-5.74	1.023
CCCC(N)CCC	38665	InChI=1S/C7H17N/c1-3-5-7(8)6-4-2/h7H,3-6,8H2,1-2H3	115.136	1	1	26.02	1	0	4	1	0	2	31	-1.25	33078.9	-6.147	1.292
CCCCC(C)(C)N	75812	InChI=1S/C7H17N/c1-4-5-6-7(2,3)8/h4-6,8H2,1-3H3	115.136	1	1	26.02	1	0	3	1	0	2	31	-1.3	31397.2	-6.101	1.262
CC(C)C(N)C(C)C	77702	InChI=1S/C7H17N/c1-5(2)7(8)6(3)4/h5-7H,8H2,1-4H3	115.136	1	1	26.02	1	0	2	1	0	2	31	-1.02	41387.9	-6.064	1.237
CC(C)NC(C)(C)C	82023	InChI=1S/C7H17N/c1-6(2)8-7(3,4)5/h6,8H,1-5H3	115.136	1	1	12.03	1	0	1	1	0	1	31	-0.95	44327.6	-5.555	0.9
CCCCNCCC	88399	InChI=1S/C7H17N/c1-3-5-7-8-6-4-2/h8H,3-7H2,1-2H3	115.136	1	1	12.03	1	0	5	1	0	1	31	-0.92	45936.8	-5.732	1.018
CCNC(C)C(C)C	102873	InChI=1S/C7H17N/c1-5-8-7(4)6(2)3/h6-8H,5H2,1-4H3	115.136	1	1	12.03	1	0	3	1	0	1	31	-0.82	50904.1	-5.735	1.019
CCCC(C)CCN	103411	InChI=1S/C7H17N/c1-3-4-7(2)5-6-8/h7H,3-6,8H2,1-2H3	115.136	1	1	26.02	1	0	4	1	0	2	31	-1.3	31366.7	-6.134	1.283
CCCC(C)C(C)N	118232	InChI=1S/C7H17N/c1-4-5-6(2)7(3)8/h6-7H,4-5,8H2,1-3H3	115.136	1	1	26.02	1	0	3	1	0	2	31	-1.19	34876.6	-6.076	1.245
CCC(C)(CC)NC	118438	InChI=1S/C7H17N/c1-5-7(3,6-2)8-4/h8H,5-6H2,1-4H3	115.136	1	1	12.03	1	0	3	1	0	1	31	-1.03	40985.9	-5.593	0.926
CCNC(C)(C)CC	118754	InChI=1S/C7H17N/c1-5-7(3,4)8-6-2/h8H,5-6H2,1-4H3	115.136	1	1	12.03	1	0	3	1	0	1	31	-1.2	34532.9	-5.608	0.936
CCCCNC(C)C	123480	InChI=1S/C7H17N/c1-4-5-6-8-7(2)3/h7-8H,4-6H2,1-3H3	115.136	1	1	12.03	1	0	4	1	0	1	31	-1.01	41937.8	-5.769	1.042
CC(C)(C)C(C)(C)N	207359	InChI=1S/C7H17N/c1-6(2,3)7(4,5)8/h8H2,1-5H3	115.136	1	1	26.02	1	0	0	1	0	2	31	-1.41	28109.9	-6.081	1.249
CCCC(C)(N)CC	419297	InChI=1S/C7H17N/c1-4-6-7(3,8)5-2/h4-6,8H2,1-3H3	115.136	1	1	26.02	1	0	3	1	0	2	31	-1.46	26642.2	-6.079	1.247
CCC(N)(CC)CC	448678	InChI=1S/C7H17N/c1-4-7(8,5-2)6-3/h4-6,8H2,1-3H3	115.136	1	1	26.02	1	0	3	1	0	2	31	-1.41	28008.2	-6.061	1.235
CCCNCC(C)C	520943	InChI=1S/C7H17N/c1-4-5-8-6-7(2)3/h7-8H,4-6H2,1-3H3	115.136	1	1	12.03	1	0	4	1	0	1	31	-0.76	53656.6	-5.715	1.006
CCCCC(C)NC	527131	InChI=1S/C7H17N/c1-4-5-6-7(2)8-3/h7-8H,4-6H2,1-3H3	115.136	1	1	12.03	1	0	4	1	0	1	31	-1.03	41035.8	-5.588	0.922
CCC(C)NC(C)C	527140	InChI=1S/C7H17N/c1-5-7(4)8-6(2)3/h6-8H,5H2,1-4H3	115.136	1	1	12.03	1	0	3	1	0	1	31	-0.99	42654.6	-5.626	0.948
CCCCCNCC	546880	InChI=1S/C7H17N/c1-3-5-6-7-8-4-2/h8H,3-7H2,1-2H3	115.136	1	1	12.03	1	0	5	1	0	1	31	-1	42283.3	-5.752	1.031
CCC(NC)C(C)C	551737	InChI=1S/C7H17N/c1-5-7(8-4)6(2)3/h6-8H,5H2,1-4H3	115.136	1	1	12.03	1	0	3	1	0	1	31	-0.6	62977.3	-5.535	0.888
CCCNC(C)CC	559366	InChI=1S/C7H17N/c1-4-6-8-7(3)5-2/h7-8H,4-6H2,1-3H3	115.136	1	1	12.03	1	0	4	1	0	1	31	-1.04	40599.4	-5.586	0.921
O=C(O)C=CC(=O)O	723	InChI=1S/C4H4O4/c5-3(6)1-2-4(7)8/h1-2H,(H,5,6)(H,7,8)	116.011	2	2	74.6	0	0	2	4	2	2	24	-0.83	50623.1	-7.846	2.416
CC(C)C(=O)C(=O)O	49	InChI=1S/C5H8O3/c1-3(2)4(6)5(7)8/h3H,1-2H3,(H,7,8)	116.047	1	2	54.37	0.6	0	2	3	1	1	26	0.08	126234	-6.924	1.806
CC(=O)CCC(=O)O	11579	InChI=1S/C5H8O3/c1-4(6)2-3-5(7)8/h2-3H2,1H3,(H,7,8)	116.047	1	2	54.37	0.6	0	3	3	1	1	26	-0.14	100701	-6.803	1.726
CCCC(=O)C(=O)O	74563	InChI=1S/C5H8O3/c1-2-3-4(6)5(7)8/h2-3H2,1H3,(H,7,8)	116.047	1	2	54.37	0.6	0	3	3	1	1	26	-0.05	110086	-6.947	1.821
CC(=O)C(C)C(=O)O	150996	InChI=1S/C5H8O3/c1-3(4(2)6)5(7)8/h3H,1-2H3,(H,7,8)	116.047	1	2	54.37	0.6	0	2	3	1	1	26	0.04	121149	-6.943	1.819
CCC(=O)CC(=O)O	439684	InChI=1S/C5H8O3/c1-2-4(6)3-5(7)8/h2-3H2,1H3,(H,7,8)	116.047	1	2	54.37	0.6	0	3	3	1	1	26	0.2	141588	-6.725	1.674
O=C1CNC(=S)N1	1274030	InChI=1S/C3H4N2OS/c6-2-1-4-3(7)5-2/h1H2,(H2,4,5,6,7)	116.004	2	2	41.13	0.333	0	0	4	0	2	22	-0.22	92942.7	-6.254	1.363
CC(C)C(N)C(=O)O	1182	InChI=1S/C5H11NO2/c1-3(2)4(6)5(7)8/h3-4H,6H2,1-2H3,(H,7,8)	117.079	2	2	63.32	0.8	0	2	3	1	3	27	-0.21	94624.5	-6.428	1.478
CNC(C)(C)C(=O)O	75725	InChI=1S/C5H11NO2/c1-5(2,6-3)4(7)8/h6H,1-3H3,(H,7,8)	117.079	2	2	49.33	0.8	0	2	3	1	2	27	0.21	144472	-5.974	1.178
CCC(CC)C(=O)O	6915	InChI=1S/C6H12O2/c1-3-5(4-2)6(7)8/h5H,3-4H2,1-2H3,(H,7,8)	116.084	1	1	37.3	0.833	0	3	2	1	1	28	-0.87	48865.8	-7.483	2.176
CCCC(C)C(=O)O	7341	InChI=1S/C6H12O2/c1-3-4-5(2)6(7)8/h5H,3-4H2,1-2H3,(H,7,8)	116.084	1	1	37.3	0.833	0	3	2	1	1	28	-0.89	47827.2	-7.461	2.161
CCC(C)CC(=O)O	7755	InChI=1S/C6H12O2/c1-3-5(2)4-6(7)8/h5H,3-4H2,1-2H3,(H,7,8)	116.084	1	1	37.3	0.833	0	3	2	1	1	28	-0.92	46294.1	-7.517	2.198
CCC(C)(C)C(=O)O	11684	InChI=1S/C6H12O2/c1-4-6(2,3)5(7)8/h4H2,1-3H3,(H,7,8)	116.084	1	1	37.3	0.833	0	2	2	1	1	28	-0.69	58241.1	-7.368	2.1
CC(C)CCC(=O)O	12587	InChI=1S/C6H12O2/c1-5(2)3-4-6(7)8/h5H,3-4H2,1-2H3,(H,7,8)	116.084	1	1	37.3	0.833	0	3	2	1	1	28	-0.89	47737.2	-7.562	2.228
CC(C)(C)CC(=O)O	14057	InChI=1S/C6H12O2/c1-6(2,3)4-5(7)8/h4H2,1-3H3,(H,7,8)	116.084	1	1	37.3	0.833	0	1	2	1	1	28	-0.76	54557.4	-7.377	2.105
CC(=O)NNC(C)C	20535	InChI=1S/C5H12N2O/c1-4(2)6-7-5(3)8/h4,6H,1-3H3,(H,7,8)	116.095	2	2	41.13	0.8	0	2	3	0	2	28	0.19	140892	-6.67	1.638
CC(C)C(C)C(=O)O	26608	InChI=1S/C6H12O2/c1-4(2)5(3)6(7)8/h4-5H,1-3H3,(H,7,8)	116.084	1	1	37.3	0.833	0	2	2	1	1	28	-0.82	51024.2	-7.391	2.115
CCCCN(N)C=O	27690	InChI=1S/C5H12N2O/c1-2-3-4-7(6)5-8/h5H,2-4,6H2,1H3	116.095	1	2	46.33	0.8	0	4	3	0	2	28	0.4	172558	-6.391	1.454
CC(C)CC(=O)NN	32283	InChI=1S/C5H12N2O/c1-4(2)3-5(8)7-6/h4H,3,6H2,1-2H3,(H,7,8)	116.095	2	2	55.12	0.8	0	2	3	0	3	28	-0.15	99958.9	-6.725	1.675
CCCCC(=O)NN	93202	InChI=1S/C5H12N2O/c1-2-3-4-5(8)7-6/h2-4,6H2,1H3,(H,7,8)	116.095	2	2	55.12	0.8	0	3	3	0	3	28	0.24	148045	-6.72	1.671
CCCN=C(C)NO	434996	InChI=1S/C5H12N2O/c1-3-4-6-5(2)7-8/h8H,3-4H2,1-2H3,(H,6,7)	116.095	2	2	44.62	0.8	0	2	3	0	2	28	-0.37	80206.5	-5.797	1.061
NCCCCC(N)=O	439358	InChI=1S/C5H12N2O/c6-4-2-1-3-5(7)8/h1-4,6H2,(H2,7,8)	116.095	2	2	69.11	0.8	0	4	3	0	4	28	0.57	205991	-6.227	1.345
CC(C)C(N)C(N)=O	5147874	InChI=1S/C5H12N2O/c1-3(2)4(6)5(7)8/h3-4H,6H2,1-2H3,(H2,7,8)	116.095	2	2	69.11	0.8	0	2	3	0	4	28	-0.19	95802.2	-6.299	1.392
CCCC(N)C(N)=O	14569007	InChI=1S/C5H12N2O/c1-2-3-4(6)5(7)8/h4H,2-3,6H2,1H3,(H2,7,8)	116.095	2	2	69.11	0.8	0	3	3	0	4	28	0.17	137303	-6.293	1.389
CC(C)NC(=O)CN	533849	InChI=1S/C5H12N2O/c1-4(2)7-5(8)3-6/h4H,3,6H2,1-2H3,(H,7,8)	116.095	2	2	55.12	0.8	0	2	3	0	3	28	0.05	122603	-6.234	1.349
CCNC(=O)C(C)N	541608	InChI=1S/C5H12N2O/c1-3-7-5(8)4(2)6/h4H,3,6H2,1-2H3,(H,7,8)	116.095	2	2	55.12	0.8	0	2	3	0	3	28	0.13	131999	-6.287	1.385
CC(C)(C)C(=O)NN	545147	InChI=1S/C5H12N2O/c1-5(2,3)4(8)7-6/h6H2,1-3H3,(H,7,8)	116.095	2	2	55.12	0.8	0	0	3	0	3	28	-0.43	75639.9	-6.724	1.673
C=CCNC(N)=S	1549517	InChI=1S/C4H8N2S/c1-2-3-6-4(5)7/h2H,1,3H2,(H3,5,6,7)	116.041	2	1	38.05	0.25	0	2	3	0	3	24	-0.35	81655	-5.92	1.142
NCCCCCCN	16402	InChI=1S/C6H16N2/c7-5-3-1-2-4-6-8/h1-8H2	116.131	2	2	52.04	1	0	5	2	0	4	30	0.87	275860	-6.17	1.308
CCCCCCNN	38302	InChI=1S/C6H16N2/c1-2-3-4-5-6-8-7/h8H,2-7H2,1H3	116.131	2	2	38.05	1	0	5	2	0	3	30	-0.03	112676	-5.811	1.07
CCC(N)CN(C)C	44652	InChI=1S/C6H16N2/c1-4-6(7)5-8(2)3/h6H,4-5,7H2,1-3H3	116.131	1	2	29.26	1	0	3	2	0	2	30	0.64	221101	-5.62	0.943
CCN(CC)CCN	60993	InChI=1S/C6H16N2/c1-3-8(4-2)6-5-7/h3-7H2,1-2H3	116.131	1	2	29.26	1	0	4	2	0	2	30	0.8	259429	-5.354	0.768
CCNCCNCC	67105	InChI=1S/C6H16N2/c1-3-7-5-6-8-4-2/h7-8H,3-6H2,1-2H3	116.131	2	2	24.06	1	0	5	2	0	2	30	0.9	286737	-5.706	1
CCNCCN(C)C	67162	InChI=1S/C6H16N2/c1-4-7-5-6-8(2)3/h7H,4-6H2,1-3H3	116.131	1	2	15.27	1	0	4	2	0	1	30	0.93	294494	-5.591	0.924
CC(C)N(N)C(C)C	70201	InChI=1S/C6H16N2/c1-5(2)8(7)6(3)4/h5-6H,7H2,1-4H3	116.131	1	2	29.26	1	0	2	2	0	2	30	-0.53	68148.4	-5.753	1.032
CCCNNCCC	74171	InChI=1S/C6H16N2/c1-3-5-7-8-6-4-2/h7-8H,3-6H2,1-2H3	116.131	2	2	24.06	1	0	5	2	0	2	30	-0.3	85899.1	-5.76	1.036
CC(C)NCCCN	76888	InChI=1S/C6H16N2/c1-6(2)8-5-3-4-7/h6,8H,3-5,7H2,1-2H3	116.131	2	2	38.05	1	0	4	2	0	3	30	0.59	210292	-5.766	1.04
CC(C)CNCCN	76968	InChI=1S/C6H16N2/c1-6(2)5-8-4-3-7/h6,8H,3-5,7H2,1-2H3	116.131	2	2	38.05	1	0	4	2	0	3	30	0.72	238810	-5.747	1.028
CN(C)CCCCN	77063	InChI=1S/C6H16N2/c1-8(2)6-4-3-5-7/h3-7H2,1-2H3	116.131	1	2	29.26	1	0	4	2	0	2	30	0.92	291562	-5.621	0.944
CC(C)NNC(C)C	77304	InChI=1S/C6H16N2/c1-5(2)7-8-6(3)4/h5-8H,1-4H3	116.131	2	2	24.06	1	0	3	2	0	2	30	-0.3	86103.9	-5.86	1.103
CNCCCN(C)C	78302	InChI=1S/C6H16N2/c1-7-5-4-6-8(2)3/h7H,4-6H2,1-3H3	116.131	1	2	15.27	1	0	4	2	0	1	30	0.92	290677	-5.497	0.863
CCCN(N)CCC	78683	InChI=1S/C6H16N2/c1-3-5-8(7)6-4-2/h3-7H2,1-2H3	116.131	1	2	29.26	1	0	4	2	0	2	30	-0.13	102039	-5.88	1.116
CNCCCCNC	85238	InChI=1S/C6H16N2/c1-7-5-3-4-6-8-2/h7-8H,3-6H2,1-2H3	116.131	2	2	24.06	1	0	5	2	0	2	30	0.95	299639	-5.774	1.045
CC(CN)CCCN	85862	InChI=1S/C6H16N2/c1-6(5-8)3-2-4-7/h6H,2-5,7-8H2,1H3	116.131	2	2	52.04	1	0	4	2	0	4	30	0.43	177929	-6.14	1.287
CC(N)CC(C)(C)N	89521	InChI=1S/C6H16N2/c1-5(7)4-6(2,3)8/h5H,4,7-8H2,1-3H3	116.131	2	2	52.04	1	0	2	2	0	4	30	-0.12	102704	-5.659	0.969
CCCNCCCN	90250	InChI=1S/C6H16N2/c1-2-5-8-6-3-4-7/h8H,2-7H2,1H3	116.131	2	2	38.05	1	0	5	2	0	3	30	0.82	264236	-5.744	1.025
CC(CN)CN(C)C	110778	InChI=1S/C6H16N2/c1-6(4-7)5-8(2)3/h6H,4-5,7H2,1-3H3	116.131	1	2	29.26	1	0	3	2	0	2	30	0.65	222612	-5.516	0.875
CC(C)(N)C(C)(C)N	123390	InChI=1S/C6H16N2/c1-5(2,7)6(3,4)8/h7-8H2,1-4H3	116.131	2	2	52.04	1	0	1	2	0	4	30	-0.23	92422.5	-6.091	1.255
CCCCCC(N)N	134940	InChI=1S/C6H16N2/c1-2-3-4-5-6(7)8/h6H,2-5,7-8H2,1H3	116.131	2	2	52.04	1	0	4	2	0	4	30	0.3	156654	-6.311	1.4
CCC(C)NCCN	138360	InChI=1S/C6H16N2/c1-3-6(2)8-5-4-7/h6,8H,3-5,7H2,1-2H3	116.131	2	2	38.05	1	0	4	2	0	3	30	0.54	199825	-5.782	1.05
CC(N)CCC(C)N	14849721	InChI=1S/C6H16N2/c1-5(7)3-4-6(2)8/h5-6H,3-4,7-8H2,1-2H3	116.131	2	2	52.04	1	0	3	2	0	4	30	0.31	158161	-6.182	1.315
CN(C)CC(C)(C)N	226843	InChI=1S/C6H16N2/c1-6(2,7)5-8(3)4/h5,7H2,1-4H3	116.131	1	2	29.26	1	0	2	2	0	2	30	0.46	184607	-5.494	0.86
CNCC(C)CNC	296299	InChI=1S/C6H16N2/c1-6(4-7-2)5-8-3/h6-8H,4-5H2,1-3H3	116.131	2	2	24.06	1	0	4	2	0	2	30	0.97	305845	-5.664	0.973
CCC(C)(CN)CN	432587	InChI=1S/C6H16N2/c1-3-6(2,4-7)5-8/h3-5,7-8H2,1-2H3	116.131	2	2	52.04	1	0	3	2	0	4	30	0.13	132788	-6.072	1.242
CCC(N)(CC)CN	432996	InChI=1S/C6H16N2/c1-3-6(8,4-2)5-7/h3-5,7-8H2,1-2H3	116.131	2	2	52.04	1	0	3	2	0	4	30	0.17	137383	-6.096	1.258
CCCCNCCN	519668	InChI=1S/C6H16N2/c1-2-3-5-8-6-4-7/h8H,2-7H2,1H3	116.131	2	2	38.05	1	0	5	2	0	3	30	0.85	271135	-5.757	1.034
CCCNNC(C)C	542517	InChI=1S/C6H16N2/c1-4-5-7-8-6(2)3/h6-8H,4-5H2,1-3H3	116.131	2	2	24.06	1	0	4	2	0	2	30	-0.2	95375.9	-5.793	1.058
CCCCNN(C)C	547899	InChI=1S/C6H16N2/c1-4-5-6-7-8(2)3/h7H,4-6H2,1-3H3	116.131	1	2	15.27	1	0	4	2	0	1	30	0.03	120123	-5.802	1.064
CCC(C)NN(C)C	548024	InChI=1S/C6H16N2/c1-5-6(2)7-8(3)4/h6-7H,5H2,1-4H3	116.131	1	2	15.27	1	0	3	2	0	1	30	-0.19	95800.6	-5.037	0.558
CCN(N)CC(C)C	552157	InChI=1S/C6H16N2/c1-4-8(7)5-6(2)3/h6H,4-5,7H2,1-3H3	116.131	1	2	29.26	1	0	3	2	0	2	30	-0.21	94134.4	-5.876	1.113
CCCCN(N)CC	552158	InChI=1S/C6H16N2/c1-3-5-6-8(7)4-2/h3-7H2,1-2H3	116.131	1	2	29.26	1	0	4	2	0	2	30	-0.04	111951	-5.875	1.112
CCCCNNCC	552823	InChI=1S/C6H16N2/c1-3-5-6-8-7-4-2/h7-8H,3-6H2,1-2H3	116.131	2	2	24.06	1	0	5	2	0	2	30	-0.31	85332.8	-4.769	0.381
CCC(CN)N(C)C	559569	InChI=1S/C6H16N2/c1-4-6(5-7)8(2)3/h6H,4-5,7H2,1-3H3	116.131	1	2	29.26	1	0	3	2	0	2	30	0.46	184188	-5.361	0.772
CCC(C)N(N)CC	560082	InChI=1S/C6H16N2/c1-4-6(3)8(7)5-2/h6H,4-5,7H2,1-3H3	116.131	1	2	29.26	1	0	3	2	0	2	30	-0.45	73910.3	-4.745	0.365
CC(C)(C)C(N)CN	5201578	InChI=1S/C6H16N2/c1-6(2,3)5(8)4-7/h5H,4,7-8H2,1-3H3	116.131	2	2	52.04	1	0	1	2	0	4	30	-0.05	110395	-6.018	1.207
CC(=O)NCC(=O)O	10972	InChI=1S/C4H7NO3/c1-3(6)5-2-4(7)8/h2H2,1H3,(H,5,6)(H,7,8)	117.043	2	2	66.4	0.5	0	2	4	1	2	25	-0.43	76017	-6.88	1.777
NC(=O)CCC(=O)O	12522	InChI=1S/C4H7NO3/c5-3(6)1-2-4(7)8/h1-2H2,(H2,5,6)(H,7,8)	117.043	2	2	80.39	0.5	0	3	4	1	3	25	-0.27	88995.4	-7.121	1.936
CC(NC=O)C(=O)O	79996	InChI=1S/C4H7NO3/c1-3(4(7)8)5-2-6/h2-3H,1H3,(H,5,6)(H,7,8)	117.043	2	2	66.4	0.5	0	3	4	1	2	25	-0.1	106053	-6.951	1.824
CNC(=O)CC(=O)O	170607	InChI=1S/C4H7NO3/c1-5-3(6)2-4(7)8/h2H2,1H3,(H,5,6)(H,7,8)	117.043	2	2	66.4	0.5	0	2	4	1	2	25	-0.01	115731	-6.62	1.605
CC(C(N)=O)C(=O)O	19373131	InChI=1S/C4H7NO3/c1-2(3(5)6)4(7)8/h2H,1H3,(H2,5,6)(H,7,8)	117.043	2	2	80.39	0.5	0	2	4	1	3	25	-0.39	78954.9	-7.204	1.991
O=CNCCC(=O)O	533889	InChI=1S/C4H7NO3/c6-3-5-2-1-4(7)8/h3H,1-2H2,(H,5,6)(H,7,8)	117.043	2	2	66.4	0.5	0	4	4	1	2	25	0.05	123108	-6.793	1.719
NCCCCC(=O)O	138	InChI=1S/C5H11NO2/c6-4-2-1-3-5(7)8/h1-4,6H2,(H,7,8)	117.079	2	2	63.32	0.8	0	4	3	1	3	27	0.66	226425	-6.241	1.354
CCCC(N)C(=O)O	824	InChI=1S/C5H11NO2/c1-2-3-4(6)5(7)8/h4H,2-3,6H2,1H3,(H,7,8)	117.079	2	2	63.32	0.8	0	3	3	1	3	27	-0.12	104266	-6.408	1.465
CNCCCC(=O)O	70703	InChI=1S/C5H11NO2/c1-6-4-2-3-5(7)8/h6H,2-4H2,1H3,(H,7,8)	117.079	2	2	49.33	0.8	0	4	3	1	2	27	0.44	182153	-5.847	1.094
CCC(C)(N)C(=O)O	94744	InChI=1S/C5H11NO2/c1-3-5(2,6)4(7)8/h3,6H2,1-2H3,(H,7,8)	117.079	2	2	63.32	0.8	0	2	3	1	3	27	0.11	130917	-6.39	1.453
CC(C)(CN)C(=O)O	95739	InChI=1S/C5H11NO2/c1-5(2,3-6)4(7)8/h3,6H2,1-2H3,(H,7,8)	117.079	2	2	63.32	0.8	0	2	3	1	3	27	0.05	122569	-6.262	1.368
C#Cc1cccc(N)c1	104682	InChI=1S/C8H7N/c1-2-7-4-3-5-8(9)6-7/h1,3-6H,9H2	117.058	1	1	26.02	0	1	0	1	0	2	35	-1.25	33484.8	-5.389	0.791
CC(C(=O)O)N(C)C	11788290	InChI=1S/C5H11NO2/c1-4(5(7)8)6(2)3/h4H,1-3H3,(H,7,8)	117.079	1	2	40.54	0.8	0	2	3	1	1	27	0.29	156550	-5.825	1.079
CC(N)CCC(=O)O	223130	InChI=1S/C5H11NO2/c1-4(6)2-3-5(7)8/h4H,2-3,6H2,1H3,(H,7,8)	117.079	2	2	63.32	0.8	0	3	3	1	3	27	0.08	126202	-6.266	1.371
CN(C)CCC(=O)O	239828	InChI=1S/C5H11NO2/c1-6(2)4-3-5(7)8/h3-4H2,1-2H3,(H,7,8)	117.079	1	2	40.54	0.8	0	3	3	1	1	27	0.87	279293	-5.73	1.016
CC(C)CNC(=O)O	275698	InChI=1S/C5H11NO2/c1-4(2)3-6-5(7)8/h4,6H,3H2,1-2H3,(H,7,8)	117.079	2	1	49.33	0.8	0	2	3	1	2	27	-0.7	58298.2	-6.576	1.576
CCCNCC(=O)O	414243	InChI=1S/C5H11NO2/c1-2-3-6-4-5(7)8/h6H,2-4H2,1H3,(H,7,8)	117.079	2	2	49.33	0.8	0	4	3	1	2	27	0.35	166141	-5.993	1.191
CC(C)NCC(=O)O	414244	InChI=1S/C5H11NO2/c1-4(2)6-3-5(7)8/h4,6H,3H2,1-2H3,(H,7,8)	117.079	2	2	49.33	0.8	0	3	3	1	2	27	0.27	153975	-6.03	1.215
CC(N)C(C)C(=O)O	541783	InChI=1S/C5H11NO2/c1-3(4(2)6)5(7)8/h3-4H,6H2,1-2H3,(H,7,8)	117.079	2	2	63.32	0.8	0	2	3	1	3	27	-0.17	98297.9	-6.291	1.387
CC(CCN)C(=O)O	3759025	InChI=1S/C5H11NO2/c1-4(2-3-6)5(7)8/h4H,2-3,6H2,1H3,(H,7,8)	117.079	2	2	63.32	0.8	0	3	3	1	3	27	0.11	130610	-6.23	1.347
CCCCNCCO	8132	InChI=1S/C6H15NO/c1-2-3-4-7-5-6-8/h7-8H,2-6H2,1H3	117.115	2	2	32.26	1	0	5	2	0	2	29	0.87	279189	-5.815	1.072
NCCCCCCO	19960	InChI=1S/C6H15NO/c7-5-3-1-2-4-6-8/h8H,1-7H2	117.115	2	2	46.25	1	0	5	2	0	3	29	0.79	257877	-6.197	1.325
CCCC(O)C(C)N	25869	InChI=1S/C6H15NO/c1-3-4-6(8)5(2)7/h5-6,8H,3-4,7H2,1-2H3	117.115	2	2	46.25	1	0	3	2	0	3	29	0.39	173059	-6.229	1.346
CC(C)CNCCO	28264	InChI=1S/C6H15NO/c1-6(2)5-7-3-4-8/h6-8H,3-5H2,1-2H3	117.115	2	2	32.26	1	0	4	2	0	2	29	0.61	214714	-5.814	1.072
CC(C)(C)NCCO	78361	InChI=1S/C6H15NO/c1-6(2,3)7-4-5-8/h7-8H,4-5H2,1-3H3	117.115	2	2	32.26	1	0	2	2	0	2	29	0.59	211343	-5.692	0.991
CC(C)CC(N)CO	79030	InChI=1S/C6H15NO/c1-5(2)3-6(7)4-8/h5-6,8H,3-4,7H2,1-2H3	117.115	2	2	46.25	1	0	3	2	0	3	29	0.34	165202	-6.236	1.351
CCC(C)C(N)CO	91202	InChI=1S/C6H15NO/c1-3-5(2)6(7)4-8/h5-6,8H,3-4,7H2,1-2H3	117.115	2	2	46.25	1	0	3	2	0	3	29	0.42	178618	-6.163	1.303
CC(O)CC(C)(C)N	95405	InChI=1S/C6H15NO/c1-5(8)4-6(2,3)7/h5,8H,4,7H2,1-3H3	117.115	2	2	46.25	1	0	2	2	0	3	29	0.47	187221	-6.007	1.199
CCC(C)NCCO	98429	InChI=1S/C6H15NO/c1-3-6(2)7-4-5-8/h6-8H,3-5H2,1-2H3	117.115	2	2	32.26	1	0	4	2	0	2	29	0.6	213535	-5.674	0.979
CCCNCCCO	186621	InChI=1S/C6H15NO/c1-2-4-7-5-3-6-8/h7-8H,2-6H2,1H3	117.115	2	2	32.26	1	0	5	2	0	2	29	0.89	285153	-5.752	1.031
CC(C)C(O)C(C)N	226833	InChI=1S/C6H15NO/c1-4(2)6(8)5(3)7/h4-6,8H,7H2,1-3H3	117.115	2	2	46.25	1	0	2	2	0	3	29	0.25	149753	-6.237	1.351
CCC(O)C(C)(C)N	226834	InChI=1S/C6H15NO/c1-4-5(8)6(2,3)7/h5,8H,4,7H2,1-3H3	117.115	2	2	46.25	1	0	2	2	0	3	29	0.43	179521	-6.127	1.279
CCC(CN)CCO	231545	InChI=1S/C6H15NO/c1-2-6(5-7)3-4-8/h6,8H,2-5,7H2,1H3	117.115	2	2	46.25	1	0	4	2	0	3	29	0.57	207632	-6.152	1.296
CCNC(C)C(C)O	235644	InChI=1S/C6H15NO/c1-4-7-5(2)6(3)8/h5-8H,4H2,1-3H3	117.115	2	2	32.26	1	0	3	2	0	2	29	0.7	236726	-5.841	1.09
CCCCC(N)CO	249006	InChI=1S/C6H15NO/c1-2-3-4-6(7)5-8/h6,8H,2-5,7H2,1H3	117.115	2	2	46.25	1	0	4	2	0	3	29	0.57	207721	-6.251	1.361
CCCC(C)(O)CN	249728	InChI=1S/C6H15NO/c1-3-4-6(2,8)5-7/h8H,3-5,7H2,1-2H3	117.115	2	2	46.25	1	0	3	2	0	3	29	0.37	169546	-6.219	1.34
CC(O)CNC(C)C	276926	InChI=1S/C6H15NO/c1-5(2)7-4-6(3)8/h5-8H,4H2,1-3H3	117.115	2	2	32.26	1	0	3	2	0	2	29	0.72	241782	-5.846	1.093
CCC(C)CC(N)O	278453	InChI=1S/C6H15NO/c1-3-5(2)4-6(7)8/h5-6,8H,3-4,7H2,1-2H3	117.115	2	2	46.25	1	0	3	2	0	3	29	0.24	149144	-6.275	1.377
CCNCC(C)(C)O	415913	InChI=1S/C6H15NO/c1-4-7-5-6(2,3)8/h7-8H,4-5H2,1-3H3	117.115	2	2	32.26	1	0	3	2	0	2	29	0.71	238604	-5.813	1.071
CCNC(CC)CO	469952	InChI=1S/C6H15NO/c1-3-6(5-8)7-4-2/h6-8H,3-5H2,1-2H3	117.115	2	2	32.26	1	0	4	2	0	2	29	0.67	228572	-5.727	1.015
CCNCCCCO	546882	InChI=1S/C6H15NO/c1-2-7-5-3-4-6-8/h7-8H,2-6H2,1H3	117.115	2	2	32.26	1	0	5	2	0	2	29	0.9	289357	-5.794	1.059
CCC(N)CCCO	547166	InChI=1S/C6H15NO/c1-2-6(7)4-3-5-8/h6,8H,2-5,7H2,1H3	117.115	2	2	46.25	1	0	4	2	0	3	29	0.54	200416	-6.137	1.286
CNC(CO)C(C)C	559608	InChI=1S/C6H15NO/c1-5(2)6(4-8)7-3/h5-8H,4H2,1-3H3	117.115	2	2	32.26	1	0	3	2	0	2	29	0.62	217641	-5.719	1.009
CCC(N)C(O)CC	12801384	InChI=1S/C6H15NO/c1-3-5(7)6(8)4-2/h5-6,8H,3-4,7H2,1-2H3	117.115	2	2	46.25	1	0	3	2	0	3	29	0.49	191007	-6.1	1.261
NC1CCC1CS	41365	InChI=1S/C5H11NS/c6-5-2-1-4(5)3-7/h4-5,7H,1-3,6H2	117.061	2	2	26.02	1	0	1	2	0	2	25	0.11	130940	-5.968	1.174
C=CCNCCS	201366	InChI=1S/C5H11NS/c1-2-3-6-4-5-7/h2,6-7H,1,3-5H2	117.061	2	2	12.03	0.6	0	4	2	0	1	25	0.04	121257	-5.892	1.123
SC1CCNCC1	426235	InChI=1S/C5H11NS/c7-5-1-3-6-4-2-5/h5-7H,1-4H2	117.061	2	2	12.03	1	0	0	2	0	1	25	0.46	185403	-5.813	1.071
O=C(O)N=NC(=O)O	415805	InChI=1S/C2H2N2O4/c5-1(6)3-4-2(7)8/h(H,5,6)(H,7,8)	118.001	2	2	99.32	0	0	0	6	2	2	22	-0.26	90977.9	-7.609	2.259
CC(C(=O)O)C(=O)O	487	InChI=1S/C4H6O4/c1-2(3(5)6)4(7)8/h2H,1H3,(H,5,6)(H,7,8)	118.027	2	2	74.6	0.5	0	2	4	2	2	24	0.68	233878	-7.325	2.071
O=C(O)CCC(=O)O	1110	InChI=1S/C4H6O4/c5-3(6)1-2-4(7)8/h1-2H2,(H,5,6)(H,7,8)	118.027	2	2	74.6	0.5	0	3	4	2	2	24	0.39	174493	-7.602	2.254
CCCNC(N)=S	1615208	InChI=1S/C4H10N2S/c1-2-3-6-4(5)7/h2-3H2,1H3,(H3,5,6,7)	118.056	2	1	38.05	0.75	0	2	3	0	3	24	-0.33	85290.6	-5.912	1.137
CC(C)NC(N)=S	1711921	InChI=1S/C4H10N2S/c1-3(2)6-4(5)7/h3H,1-2H3,(H3,5,6,7)	118.056	2	1	38.05	0.75	0	1	3	0	3	24	-0.51	71153.8	-5.918	1.141
c1ccc2c(c1)CCN2	10328	InChI=1S/C8H9N/c1-2-4-8-7(3-1)5-6-9-8/h1-4,9H,5-6H2	119.073	1	1	12.03	0.25	1	0	1	0	1	35	-0.99	44452.3	-5.148	0.632
C=Cc1ccc(N)cc1	73700	InChI=1S/C8H9N/c1-2-7-3-5-8(9)6-4-7/h2-6H,1,9H2	119.073	1	1	26.02	0	1	1	1	0	2	35	-1.64	23180	-5.052	0.568
C1=CC2C=CC(C=C1)N2	138832	InChI=1S/C8H9N/c1-2-4-8-6-5-7(3-1)9-8/h1-9H	119.073	1	1	12.03	0.25	0	0	1	0	1	35	-0.42	78091.4	-5.818	1.074
NC=Cc1ccccc1	155076	InChI=1S/C8H9N/c9-7-6-8-4-2-1-3-5-8/h1-7H,9H2	119.073	1	1	26.02	0	1	1	1	0	2	35	-1.19	36187	-4.952	0.502
c1ccc(C2CN2)cc1	275933	InChI=1S/C8H9N/c1-2-4-7(5-3-1)8-6-9-8/h1-5,8-9H,6H2	119.073	1	1	21.94	0.25	1	1	1	0	1	35	0.01	120541	-6.317	1.405
c1ccc2c(c1)CNC2	422478	InChI=1S/C8H9N/c1-2-4-8-6-9-5-7(8)3-1/h1-4,9H,5-6H2	119.073	1	1	12.03	0.25	1	0	1	0	1	35	-0.25	92831.5	-5.533	0.886
CCCC(S)CN	152066	InChI=1S/C5H13NS/c1-2-3-5(7)4-6/h5,7H,2-4,6H2,1H3	119.077	2	2	26.02	1	0	3	2	0	2	25	-0.53	70373	-6.113	1.269
CCCC(N)CS	164931	InChI=1S/C5H13NS/c1-2-3-5(6)4-7/h5,7H,2-4,6H2,1H3	119.077	2	2	26.02	1	0	3	2	0	2	25	-0.47	74521.9	-6.128	1.28
CCCNCCS	201387	InChI=1S/C5H13NS/c1-2-3-6-4-5-7/h6-7H,2-5H2,1H3	119.077	2	2	12.03	1	0	4	2	0	1	25	-0.37	82624.1	-5.79	1.056
CCC(C)(S)CN	429348	InChI=1S/C5H13NS/c1-3-5(2,7)4-6/h7H,3-4,6H2,1-2H3	119.077	2	2	26.02	1	0	2	2	0	2	25	-0.49	72737.3	-6.095	1.258
CC(C)C(N)CS	521050	InChI=1S/C5H13NS/c1-4(2)5(6)3-7/h4-5,7H,3,6H2,1-2H3	119.077	2	2	26.02	1	0	2	2	0	2	25	-0.35	83823.7	-6.098	1.26
N=C(N)c1ccccc1	2332	InChI=1S/C7H8N2/c8-7(9)6-4-2-1-3-5-6/h1-5H,(H3,8,9)	120.069	2	1	49.87	0	1	1	2	0	3	34	-0.61	65325.4	-6.147	1.292
NN=Cc1ccccc1	95742	InChI=1S/C7H8N2/c8-9-6-7-4-2-1-3-5-7/h1-6H,8H2	120.069	1	2	38.38	0	1	1	2	0	2	34	-0.82	52943.9	-5.344	0.761
C=NNc1ccccc1	248383	InChI=1S/C7H8N2/c1-8-9-7-5-3-2-4-6-7/h2-6,9H,1H2	120.069	1	2	24.39	0	1	2	2	0	1	34	-1.23	35074.5	-5.184	0.655
C1=Cc2cc[nH]c2NC1	431920	InChI=1S/C7H8N2/c1-2-6-3-5-9-7(6)8-4-1/h1-3,5,8-9H,4H2	120.069	2	1	27.82	0.143	1	0	2	0	2	34	-1.07	41278.9	-3.815	-0.25
c1cnc2c(c1)CNC2	1519416	InChI=1S/C7H8N2/c1-2-6-4-8-5-7(6)9-3-1/h1-3,8H,4-5H2	120.069	1	2	24.92	0.286	1	0	2	0	1	34	0.83	275873	-5.694	0.992
c1cc2c(cn1)CNC2	1519417	InChI=1S/C7H8N2/c1-2-8-4-7-5-9-3-6(1)7/h1-2,4,9H,3,5H2	120.069	1	2	24.92	0.286	1	0	2	0	1	34	0.83	275860	-5.684	0.986
O=C(O)CCCS	25700	InChI=1S/C4H8O2S/c5-4(6)2-1-3-7/h7H,1-3H2,(H,5,6)	120.025	2	2	37.3	0.75	0	3	3	1	1	22	-0.29	89487.4	-6.205	1.33
CC(C)(S)C(=O)O	78421	InChI=1S/C4H8O2S/c1-4(2,7)3(5)6/h7H,1-2H3,(H,5,6)	120.025	2	2	37.3	0.75	0	1	3	1	1	22	0.19	144613	-6.25	1.36
CC(CS)C(=O)O	152910	InChI=1S/C4H8O2S/c1-3(2-7)4(5)6/h3,7H,2H2,1H3,(H,5,6)	120.025	2	2	37.3	0.75	0	2	3	1	1	22	0.07	128286	-6.231	1.348
CNN(C)C(=O)S	430100	InChI=1S/C3H8N2OS/c1-4-5(2)3(6)7/h4H,1-2H3,(H,6,7)	120.036	2	2	32.34	0.667	0	1	4	0	1	22	0.42	182496	-5.764	1.039
NCCc1ccccc1	1001	InChI=1S/C8H11N/c9-7-6-8-4-2-1-3-5-8/h1-5H,6-7,9H2	121.089	1	1	26.02	0.25	1	2	1	0	2	35	-0.29	90866	-6.178	1.313
Nc1cccccc1=O	22634	InChI=1S/C7H7NO/c8-6-4-2-1-3-5-7(6)9/h1-5H,(H2,8,9)	121.053	1	2	43.09	0	1	0	2	0	2	33	-1.02	43820.9	-5.388	0.79
NCC#Cc1cnc[nH]1	127456	InChI=1S/C6H7N3/c7-3-1-2-6-4-8-5-9-6/h4-5H,3,7H2,(H,8,9)	121.064	2	2	54.7	0.167	1	0	3	0	3	33	-0.14	105504	-5.85	1.096
N=C(N)c1cccnc1	202043	InChI=1S/C6H7N3/c7-6(8)5-2-1-3-9-4-5/h1-4H,(H3,7,8)	121.064	2	2	62.76	0	1	1	3	0	3	33	-0.53	71598	-6.253	1.362
N=C(N)c1ccncc1	409094	InChI=1S/C6H7N3/c7-6(8)5-1-3-9-4-2-5/h1-4H,(H3,7,8)	121.064	2	2	62.76	0	1	1	3	0	3	33	-0.53	71396.2	-6.297	1.391
N=C(N)c1ccccn1	556504	InChI=1S/C6H7N3/c7-6(8)5-3-1-2-4-9-5/h1-4H,(H3,7,8)	121.064	2	2	62.76	0	1	1	3	0	3	33	-0.39	81958.6	-6.256	1.364
Cc1cccc(N)c1C	6893	InChI=1S/C8H11N/c1-6-4-3-5-8(9)7(6)2/h3-5H,9H2,1-2H3	121.089	1	1	26.02	0.25	1	0	1	0	2	35	-1.21	36024.7	-5.115	0.61
Cc1cccc(C)c1N	6896	InChI=1S/C8H11N/c1-6-4-3-5-7(2)8(6)9/h3-5H,9H2,1-2H3	121.089	1	1	26.02	0.25	1	0	1	0	2	35	-1.22	35582.6	-5.111	0.607
Cc1ccccc1CN	6993	InChI=1S/C8H11N/c1-7-4-2-3-5-8(7)6-9/h2-5H,6,9H2,1H3	121.089	1	1	26.02	0.25	1	1	1	0	2	35	-0.51	72721.6	-6.182	1.315
Cc1ccc(N)cc1C	7248	InChI=1S/C8H11N/c1-6-3-4-8(9)5-7(6)2/h3-5H,9H2,1-2H3	121.089	1	1	26.02	0.25	1	0	1	0	2	35	-1.45	28343	-5.015	0.543
Cc1ccc(N)c(C)c1	7250	InChI=1S/C8H11N/c1-6-3-4-8(9)7(2)5-6/h3-5H,9H2,1-2H3	121.089	1	1	26.02	0.25	1	0	1	0	2	35	-1.44	28605.5	-5.007	0.538
Cc1ccc(C)c(N)c1	7259	InChI=1S/C8H11N/c1-6-3-4-7(2)8(9)5-6/h3-5H,9H2,1-2H3	121.089	1	1	26.02	0.25	1	0	1	0	2	35	-1.45	28534.7	-5.175	0.65
CC(N)c1ccccc1	7408	InChI=1S/C8H11N/c1-7(9)8-5-3-2-4-6-8/h2-7H,9H2,1H3	121.089	1	1	26.02	0.25	1	1	1	0	2	35	-0.53	71533.2	-6.164	1.304
CNCc1ccccc1	7669	InChI=1S/C8H11N/c1-9-7-8-5-3-2-4-6-8/h2-6,9H,7H2,1H3	121.089	1	1	12.03	0.25	1	2	1	0	1	35	0.6	220864	-5.837	1.087
CCNc1ccccc1	7670	InChI=1S/C8H11N/c1-2-9-8-6-4-3-5-7-8/h3-7,9H,2H2,1H3	121.089	1	1	12.03	0.25	1	2	1	0	1	35	-1.28	33559.6	-5.13	0.62
Cc1cc(C)cc(N)c1	7949	InChI=1S/C8H11N/c1-6-3-7(2)5-8(9)4-6/h3-5H,9H2,1-2H3	121.089	1	1	26.02	0.25	1	0	1	0	2	35	-1.25	34786.5	-5.187	0.657
CCc1ccccc1N	11357	InChI=1S/C8H11N/c1-2-7-5-3-4-6-8(7)9/h3-6H,2,9H2,1H3	121.089	1	1	26.02	0.25	1	1	1	0	2	35	-1.25	34809.9	-5.213	0.675
CCc1cccc(N)c1	11475	InChI=1S/C8H11N/c1-2-7-4-3-5-8(9)6-7/h3-6H,2,9H2,1H3	121.089	1	1	26.02	0.25	1	1	1	0	2	35	-1.35	31235.3	-5.223	0.681
CCc1ccc(N)cc1	11504	InChI=1S/C8H11N/c1-2-7-3-5-8(9)6-4-7/h3-6H,2,9H2,1H3	121.089	1	1	26.02	0.25	1	1	1	0	2	35	-1.52	26521.1	-5.075	0.583
CNc1ccc(C)cc1	12165	InChI=1S/C8H11N/c1-7-3-5-8(9-2)6-4-7/h3-6,9H,1-2H3	121.089	1	1	12.03	0.25	1	1	1	0	1	35	-1.68	22548.2	-4.939	0.494
Cc1cccc(CN)c1	66015	InChI=1S/C8H11N/c1-7-3-2-4-8(5-7)6-9/h2-5H,6,9H2,1H3	121.089	1	1	26.02	0.25	1	1	1	0	2	35	-0.59	67070.8	-6.112	1.269
Cc1ccc(CN)cc1	66035	InChI=1S/C8H11N/c1-7-2-4-8(6-9)5-3-7/h2-5H,6,9H2,1H3	121.089	1	1	26.02	0.25	1	1	1	0	2	35	-0.66	62770.5	-6.085	1.251
CNc1ccccc1C	69137	InChI=1S/C8H11N/c1-7-5-3-4-6-8(7)9-2/h3-6,9H,1-2H3	121.089	1	1	12.03	0.25	1	1	1	0	1	35	-1.62	24031.6	-5.093	0.595
CNc1cccc(C)c1	69675	InChI=1S/C8H11N/c1-7-4-3-5-8(6-7)9-2/h3-6,9H,1-2H3	121.089	1	1	12.03	0.25	1	1	1	0	1	35	-1.79	20240.5	-5.093	0.595
C1=CC2CCC(C=C1)N2	138936	InChI=1S/C8H11N/c1-2-4-8-6-5-7(3-1)9-8/h1-4,7-9H,5-6H2	121.089	1	1	12.03	0.5	0	0	1	0	1	35	-0.07	113228	-5.615	0.94
O=C(O)c1ccccc1	243	InChI=1S/C7H6O2/c8-7(9)6-4-2-1-3-5-6/h1-5H,(H,8,9)	122.037	1	1	37.3	0	1	1	2	1	1	32	-0.96	46800	-6.776	1.708
O=NNc1ccccc1	181501	InChI=1S/C6H6N2O/c9-8-7-6-4-2-1-3-5-6/h1-5H,(H,7,9)	122.048	1	2	41.46	0	1	2	3	0	1	32	-1.29	33551.4	-5.991	1.189
Cc1cc(N)ccc1N	7252	InChI=1S/C7H10N2/c1-5-4-6(8)2-3-7(5)9/h2-4H,8-9H2,1H3	122.084	2	2	52.04	0.143	1	0	2	0	4	34	-0.89	49984.3	-4.429	0.156
Cc1ccc(N)cc1N	7261	InChI=1S/C7H10N2/c1-5-2-3-6(8)4-7(5)9/h2-4H,8-9H2,1H3	122.084	2	2	52.04	0.143	1	0	2	0	4	34	-0.9	49714.4	-4.863	0.443
Cc1cc(N)cc(N)c1	7951	InChI=1S/C7H10N2/c1-5-2-6(8)4-7(9)3-5/h2-4H,8-9H2,1H3	122.084	2	2	52.04	0.143	1	0	2	0	4	34	-0.66	62790.5	-4.995	0.53
Cc1ccc(N)c(N)c1	10332	InChI=1S/C7H10N2/c1-5-2-3-6(8)7(9)4-5/h2-4H,8-9H2,1H3	122.084	2	2	52.04	0.143	1	0	2	0	4	34	-0.87	51068	-4.717	0.347
Cc1ccc(NN)cc1	10875	InChI=1S/C7H10N2/c1-6-2-4-7(9-8)5-3-6/h2-5,9H,8H2,1H3	122.084	2	2	38.05	0.143	1	1	2	0	3	34	-0.43	79442.4	-4.931	0.488
NNCc1ccccc1	11157	InChI=1S/C7H10N2/c8-9-6-7-4-2-1-3-5-7/h1-5,9H,6,8H2	122.084	2	2	38.05	0.143	1	2	2	0	3	34	-0.09	111692	-4.897	0.466
Cc1c(N)cccc1N	13205	InChI=1S/C7H10N2/c1-5-6(8)3-2-4-7(5)9/h2-4H,8-9H2,1H3	122.084	2	2	52.04	0.143	1	0	2	0	4	34	-0.6	67212.9	-4.984	0.523
Cc1cccc(N)c1N	17593	InChI=1S/C7H10N2/c1-5-3-2-4-6(8)7(5)9/h2-4H,8-9H2,1H3	122.084	2	2	52.04	0.143	1	0	2	0	4	34	-0.59	67655.7	-4.617	0.281
Cc1cc(C)nc(N)c1	21507	InChI=1S/C7H10N2/c1-5-3-6(2)9-7(8)4-5/h3-4H,1-2H3,(H2,8,9)	122.084	1	2	38.91	0.286	1	0	2	0	2	34	-0.42	80182.9	-5.49	0.858
CN(N)c1ccccc1	36299	InChI=1S/C7H10N2/c1-9(8)7-5-3-2-4-6-7/h2-6H,8H2,1H3	122.084	1	2	29.26	0.143	1	1	2	0	2	34	-0.5	73990.3	-4.955	0.504
Cc1ccccc1NN	68256	InChI=1S/C7H10N2/c1-6-4-2-3-5-7(6)9-8/h2-5,9H,8H2,1H3	122.084	2	2	38.05	0.143	1	1	2	0	3	34	-0.45	78206.6	-5.076	0.584
Cc1cccc(NN)c1	68308	InChI=1S/C7H10N2/c1-6-3-2-4-7(5-6)9-8/h2-5,9H,8H2,1H3	122.084	2	2	38.05	0.143	1	1	2	0	3	34	-0.43	79396.4	-5.076	0.584
CNc1ccc(N)cc1	69332	InChI=1S/C7H10N2/c1-9-7-4-2-6(8)3-5-7/h2-5,9H,8H2,1H3	122.084	2	2	38.05	0.143	1	1	2	0	3	34	-0.74	58113.1	-4.393	0.132
NCCc1ccccn1	75919	InChI=1S/C7H10N2/c8-5-4-7-3-1-2-6-9-7/h1-3,6H,4-5,8H2	122.084	1	2	38.91	0.286	1	2	2	0	2	34	0.43	187504	-6.239	1.353
Cc1ccc(N)c(C)n1	76964	InChI=1S/C7H10N2/c1-5-3-4-7(8)6(2)9-5/h3-4H,8H2,1-2H3	122.084	1	2	38.91	0.286	1	0	2	0	2	34	-0.66	63232.9	-5.187	0.657
Cc1cc(N)cc(C)n1	77047	InChI=1S/C7H10N2/c1-5-3-7(8)4-6(2)9-5/h3-4H,1-2H3,(H2,8,9)	122.084	1	2	38.91	0.286	1	0	2	0	2	34	-0.34	87113.3	-5.705	1
CNc1ccccc1N	78498	InChI=1S/C7H10N2/c1-9-7-5-3-2-4-6(7)8/h2-5,9H,8H2,1H3	122.084	2	2	38.05	0.143	1	1	2	0	3	34	-0.63	65322.1	-4.775	0.385
CNCc1ccncc1	81436	InChI=1S/C7H10N2/c1-8-6-7-2-4-9-5-3-7/h2-5,8H,6H2,1H3	122.084	1	2	24.92	0.286	1	2	2	0	1	34	0.58	218274	-5.906	1.133
NCCc1ccncc1	83275	InChI=1S/C7H10N2/c8-4-1-7-2-5-9-6-3-7/h2-3,5-6H,1,4,8H2	122.084	1	2	38.91	0.286	1	2	2	0	2	34	0.46	193221	-6.247	1.358
CNCc1cccnc1	88393	InChI=1S/C7H10N2/c1-8-5-7-3-2-4-9-6-7/h2-4,6,8H,5H2,1H3	122.084	1	2	24.92	0.286	1	2	2	0	1	34	0.54	208499	-5.875	1.112
CNCc1ccccn1	88757	InChI=1S/C7H10N2/c1-8-6-7-4-2-3-5-9-7/h2-5,8H,6H2,1H3	122.084	1	2	24.92	0.286	1	2	2	0	1	34	0.52	205758	-5.904	1.131
CCc1cccc(N)n1	89021	InChI=1S/C7H10N2/c1-2-6-4-3-5-7(8)9-6/h3-5H,2H2,1H3,(H2,8,9)	122.084	1	2	38.91	0.286	1	1	2	0	2	34	-0.33	88104.3	-5.74	1.023
CCc1ccnc(N)c1	118425	InChI=1S/C7H10N2/c1-2-6-3-4-9-7(8)5-6/h3-5H,2H2,1H3,(H2,8,9)	122.084	1	2	38.91	0.286	1	1	2	0	2	34	-0.26	94168.1	-5.588	0.922
NCc1ccccc1N	178096	InChI=1S/C7H10N2/c8-5-6-3-1-2-4-7(6)9/h1-4H,5,8-9H2	122.084	2	2	52.04	0.143	1	1	2	0	4	34	-0.2	99574.4	-5.27	0.712
Cc1cccc(CN)n1	246721	InChI=1S/C7H10N2/c1-6-3-2-4-7(5-8)9-6/h2-4H,5,8H2,1H3	122.084	1	2	38.91	0.286	1	1	2	0	2	34	-0.02	119693	-6.251	1.361
CC(N)c1ccncc1	247998	InChI=1S/C7H10N2/c1-6(8)7-2-4-9-5-3-7/h2-6H,8H2,1H3	122.084	1	2	38.91	0.286	1	1	2	0	2	34	0.06	129757	-6.283	1.382
Cc1ccc(N)nc1C	262484	InChI=1S/C7H10N2/c1-5-3-4-7(8)9-6(5)2/h3-4H,1-2H3,(H2,8,9)	122.084	1	2	38.91	0.286	1	0	2	0	2	34	-0.78	56209.6	-5.315	0.742
NCc1ccc(N)cc1	427814	InChI=1S/C7H10N2/c8-5-6-1-3-7(9)4-2-6/h1-4H,5,8-9H2	122.084	2	2	52.04	0.143	1	1	2	0	4	34	-0.07	113446	-5.186	0.657
CC(N)c1ccccn1	541877	InChI=1S/C7H10N2/c1-6(8)7-4-2-3-5-9-7/h2-6H,8H2,1H3	122.084	1	2	38.91	0.286	1	1	2	0	2	34	0.14	141086	-6.29	1.387
Cc1ccc(C)c(N)n1	578956	InChI=1S/C7H10N2/c1-5-3-4-6(2)9-7(5)8/h3-4H,1-2H3,(H2,8,9)	122.084	1	2	38.91	0.286	1	0	2	0	2	34	-0.66	62883.9	-5.593	0.926
CNc1ccncc1C	817736	InChI=1S/C7H10N2/c1-6-5-9-4-3-7(6)8-2/h3-5H,1-2H3,(H,8,9)	122.084	1	2	24.92	0.286	1	1	2	0	1	34	-0.17	103336	-5.579	0.916
NCCc1cccnc1	854051	InChI=1S/C7H10N2/c8-4-3-7-2-1-5-9-6-7/h1-2,5-6H,3-4,8H2	122.084	1	2	38.91	0.286	1	2	2	0	2	34	0.46	194122	-6.246	1.357
CC(N)c1cccnc1	2771688	InChI=1S/C7H10N2/c1-6(8)7-3-2-4-9-5-7/h2-6H,8H2,1H3	122.084	1	2	38.91	0.286	1	1	2	0	2	34	-0.01	121072	-6.266	1.371
Cc1cccnc1CN	1514370	InChI=1S/C7H10N2/c1-6-3-2-4-9-7(6)5-8/h2-4H,5,8H2,1H3	122.084	1	2	38.91	0.286	1	1	2	0	2	34	0.08	131666	-6.342	1.421
Cc1cnccc1CN	1514375	InChI=1S/C7H10N2/c1-6-5-9-3-2-7(6)4-8/h2-3,5H,4,8H2,1H3	122.084	1	2	38.91	0.286	1	1	2	0	2	34	0.1	135397	-6.336	1.417
c1cc2n(c1)CCNC2	1549128	InChI=1S/C7H10N2/c1-2-7-6-8-3-5-9(7)4-1/h1-2,4,8H,3,5-6H2	122.084	1	2	16.96	0.429	1	0	2	0	1	34	1.04	347034	-5.301	0.733
CN(N)C(=S)S	430098	InChI=1S/C2H6N2S2/c1-4(3)2(5)6/h3H2,1H3,(H,5,6)	121.997	2	2	29.26	0.5	0	0	4	0	2	18	-0.79	55273.2	-5.879	1.115
O=C(O)c1cccnc1	938	InChI=1S/C6H5NO2/c8-6(9)5-2-1-3-7-4-5/h1-4H,(H,8,9)	123.032	1	2	50.19	0	1	1	3	1	1	31	-0.79	55670.9	-7.03	1.876
O=C(O)c1ccccn1	1018	InChI=1S/C6H5NO2/c8-6(9)5-3-1-2-4-7-5/h1-4H,(H,8,9)	123.032	1	2	50.19	0	1	1	3	1	1	31	0.2	149948	-7.049	1.889
O=C(O)c1ccncc1	5922	InChI=1S/C6H5NO2/c8-6(9)5-1-3-7-4-2-5/h1-4H,(H,8,9)	123.032	1	2	50.19	0	1	1	3	1	1	31	-0.89	50704.4	-7.054	1.892
CNc1ccc(O)cc1	5931	InChI=1S/C7H9NO/c1-8-6-2-4-7(9)5-3-6/h2-5,8-9H,1H3	123.068	2	2	32.26	0.143	1	1	2	0	2	33	-0.42	81102.2	-4.717	0.346
Cc1ccc(O)c(N)c1	7264	InChI=1S/C7H9NO/c1-5-2-3-7(9)6(8)4-5/h2-4,9H,8H2,1H3	123.068	2	2	46.25	0.143	1	0	2	0	3	33	-0.98	46146.3	-5.011	0.541
Cc1ccccc1NO	11908	InChI=1S/C7H9NO/c1-6-4-2-3-5-7(6)8-9/h2-5,8-9H,1H3	123.068	2	2	32.26	0.143	1	1	2	0	2	33	-0.64	64694.7	-5.029	0.553
Cc1ccc(N)cc1O	17818	InChI=1S/C7H9NO/c1-5-2-3-6(8)4-7(5)9/h2-4,9H,8H2,1H3	123.068	2	2	46.25	0.143	1	0	2	0	3	33	-0.97	46533.2	-5.034	0.556
Cc1cc(O)ccc1N	17819	InChI=1S/C7H9NO/c1-5-4-6(9)2-3-7(5)8/h2-4,9H,8H2,1H3	123.068	2	2	46.25	0.143	1	0	2	0	3	33	-0.94	48097.8	-4.77	0.382
Cc1ccc(O)cc1N	17820	InChI=1S/C7H9NO/c1-5-2-3-6(9)4-7(5)8/h2-4,9H,8H2,1H3	123.068	2	2	46.25	0.143	1	0	2	0	3	33	-0.96	47309.8	-5.135	0.623
Nc1ccccc1CO	21439	InChI=1S/C7H9NO/c8-7-4-2-1-3-6(7)5-9/h1-4,9H,5,8H2	123.068	2	2	46.25	0.143	1	1	2	0	3	33	-0.29	91703.4	-5.321	0.746
CNc1ccccc1O	69138	InChI=1S/C7H9NO/c1-8-6-4-2-3-5-7(6)9/h2-5,8-9H,1H3	123.068	2	2	32.26	0.143	1	1	2	0	2	33	-0.43	80196.3	-4.984	0.523
Nc1ccc(CO)cc1	69331	InChI=1S/C7H9NO/c8-7-3-1-6(5-9)2-4-7/h1-4,9H,5,8H2	123.068	2	2	46.25	0.143	1	1	2	0	3	33	-0.22	98920.1	-5.277	0.717
Cc1ccc(NO)cc1	69333	InChI=1S/C7H9NO/c1-6-2-4-7(8-9)5-3-6/h2-5,8-9H,1H3	123.068	2	2	32.26	0.143	1	1	2	0	2	33	-0.73	59347.5	-4.88	0.454
NCc1ccccc1O	70267	InChI=1S/C7H9NO/c8-5-6-3-1-2-4-7(6)9/h1-4,9H,5,8H2	123.068	2	2	46.25	0.143	1	1	2	0	3	33	-0.16	104692	-5.813	1.071
Cc1cc(N)ccc1O	76081	InChI=1S/C7H9NO/c1-5-4-6(8)2-3-7(5)9/h2-4,9H,8H2,1H3	123.068	2	2	46.25	0.143	1	0	2	0	3	33	-0.92	49138.9	-4.758	0.374
Cc1ccc(N)c(O)c1	76082	InChI=1S/C7H9NO/c1-5-2-3-6(8)7(9)4-5/h2-4,9H,8H2,1H3	123.068	2	2	46.25	0.143	1	0	2	0	3	33	-0.9	49806.2	-4.927	0.486
Nc1cccc(CO)c1	80293	InChI=1S/C7H9NO/c8-7-3-1-2-6(4-7)5-9/h1-4,9H,5,8H2	123.068	2	2	46.25	0.143	1	1	2	0	3	33	-0.21	99723.6	-5.303	0.734
NCc1ccc(O)cc1	97472	InChI=1S/C7H9NO/c8-5-6-1-3-7(9)4-2-6/h1-4,9H,5,8H2	123.068	2	2	46.25	0.143	1	1	2	0	3	33	-0.17	103982	-5.715	1.006
NOCc1ccccc1	102313	InChI=1S/C7H9NO/c8-9-6-7-4-2-1-3-5-7/h1-5H,6,8H2	123.068	1	2	35.25	0.143	1	2	2	0	2	33	-0.35	86804.1	-6.567	1.57
Cc1c(N)cccc1O	104448	InChI=1S/C7H9NO/c1-5-6(8)3-2-4-7(5)9/h2-4,9H,8H2,1H3	123.068	2	2	46.25	0.143	1	0	2	0	3	33	-0.5	74523.1	-5.168	0.644
Cc1cccc(NO)c1	196988	InChI=1S/C7H9NO/c1-6-3-2-4-7(5-6)8-9/h2-5,8-9H,1H3	123.068	2	2	32.26	0.143	1	1	2	0	2	33	-0.69	62020.7	-5.023	0.549
Cc1cccc(N)c1O	413657	InChI=1S/C7H9NO/c1-5-3-2-4-6(8)7(5)9/h2-4,9H,8H2,1H3	123.068	2	2	46.25	0.143	1	0	2	0	3	33	-0.44	79071.8	-4.976	0.518
NCc1cccc(O)c1	735894	InChI=1S/C7H9NO/c8-5-6-2-1-3-7(9)4-6/h1-4,9H,5,8H2	123.068	2	2	46.25	0.143	1	1	2	0	3	33	-0.16	105148	-5.797	1.061
NCC=Cc1cnc[nH]1	127455	InChI=1S/C6H9N3/c7-3-1-2-6-4-8-5-9-6/h1-2,4-5H,3,7H2,(H,8,9)	123.08	2	2	54.7	0.167	1	2	3	0	3	33	-0.77	57179.5	-5.427	0.816
N=C1N=C(N)C2CCC12	352623	InChI=1S/C6H9N3/c7-5-3-1-2-4(3)6(8)9-5/h3-4H,1-2H2,(H3,7,8,9)	123.08	2	2	62.23	0.667	0	0	3	0	3	33	-0.83	53846.5	-6.339	1.419
c1nc2c([nH]1)CNCC2	410112	InChI=1S/C6H9N3/c1-2-7-3-6-5(1)8-4-9-6/h4,7H,1-3H2,(H,8,9)	123.08	2	2	40.71	0.5	1	0	3	0	2	33	0.67	239376	-5.544	0.893
C#CC1(N)CCCCC1	121691	InChI=1S/C8H13N/c1-2-8(9)6-4-3-5-7-8/h1H,3-7,9H2	123.105	1	1	26.02	0.75	0	0	1	0	2	35	-0.47	77300.8	-6.261	1.368
C1=CC2CCCCC1N2	142886	InChI=1S/C8H13N/c1-2-4-8-6-5-7(3-1)9-8/h5-9H,1-4H2	123.105	1	1	12.03	0.75	0	0	1	0	1	35	-0.19	101988	-6.141	1.288
NCC1CC2C=CC1C2	247182	InChI=1S/C8H13N/c9-5-8-4-6-1-2-7(8)3-6/h1-2,6-8H,3-5,9H2	123.105	1	1	26.02	0.75	0	1	1	0	2	35	-0.61	66856.3	-6.122	1.275
CCCC1=CCNC=C1	407028	InChI=1S/C8H13N/c1-2-3-8-4-6-9-7-5-8/h4-6,9H,2-3,7H2,1H3	123.105	1	1	12.03	0.5	0	2	1	0	1	35	-0.94	47923.2	-4.292	0.065
CC(C)C1=CCNC=C1	420922	InChI=1S/C8H13N/c1-7(2)8-3-5-9-6-4-8/h3-5,7,9H,6H2,1-2H3	123.105	1	1	12.03	0.5	0	1	1	0	1	35	-0.97	46884.5	-4.291	0.065
CC1=CC(C)NC(C)=C1	430194	InChI=1S/C8H13N/c1-6-4-7(2)9-8(3)5-6/h4-5,7,9H,1-3H3	123.105	1	1	12.03	0.5	0	0	1	0	1	35	-0.79	55757.2	-4.291	0.065
C1CC2(C1)NC21CCC1	565529	InChI=1S/C8H13N/c1-3-7(4-1)8(9-7)5-2-6-8/h9H,1-6H2	123.105	1	1	21.94	1	0	0	1	0	1	35	-0.5	74430.1	-5.947	1.16
O=C(O)C1C=CCC=C1	78522	InChI=1S/C7H8O2/c8-7(9)6-4-2-1-3-5-6/h2-6H,1H2,(H,8,9)	124.052	1	1	37.3	0.286	0	1	2	1	1	32	-1.19	37834.2	-6.25	1.36
CNc1ccc[n+]([O-])c1	143201	InChI=1S/C6H8N2O/c1-7-6-3-2-4-8(9)5-6/h2-5,7H,1H3	124.064	1	2	38.97	0.167	1	1	3	0	1	32			-5.375	0.782
O=C(O)C1=CCCC=C1	181650	InChI=1S/C7H8O2/c8-7(9)6-4-2-1-3-5-6/h2,4-5H,1,3H2,(H,8,9)	124.052	1	1	37.3	0.286	0	1	2	1	1	32	-1.54	26485.8	-5.641	0.957
O=C(O)C1C2C=CCC21	274419	InChI=1S/C7H8O2/c8-7(9)6-4-2-1-3-5(4)6/h1-2,4-6H,3H2,(H,8,9)	124.052	1	1	37.3	0.571	0	1	2	1	1	32	-1.38	31338.1	-6.235	1.351
CC1=CC=C(C(=O)O)C1	296637	InChI=1S/C7H8O2/c1-5-2-3-6(4-5)7(8)9/h2-3H,4H2,1H3,(H,8,9)	124.052	1	1	37.3	0.286	0	1	2	1	1	32	-1.3	33644.5	-5.8	1.063
O=C(O)C1=CCC=CC1	297211	InChI=1S/C7H8O2/c8-7(9)6-4-2-1-3-5-6/h1-2,5H,3-4H2,(H,8,9)	124.052	1	1	37.3	0.286	0	1	2	1	1	32	-1.47	28585.8	-6.169	1.307
NCc1ccc[n+]([O-])c1	298510	InChI=1S/C6H8N2O/c7-4-6-2-1-3-8(9)5-6/h1-3,5H,4,7H2	124.064	1	2	52.96	0.167	1	1	3	0	2	32			-5.708	1.002
NC1=NC(=O)C2CCC12	352621	InChI=1S/C6H8N2O/c7-5-3-1-2-4(3)6(9)8-5/h3-4H,1-2H2,(H2,7,8,9)	124.064	1	2	55.45	0.667	0	0	3	0	2	32	-0.56	70868	-6.656	1.629
NCc1cc[n+]([O-])cc1	426578	InChI=1S/C6H8N2O/c7-5-6-1-3-8(9)4-2-6/h1-4H,5,7H2	124.064	1	2	52.96	0.167	1	1	3	0	2	32			-5.649	0.963
O=C(O)C1=CC=CCC1	446093	InChI=1S/C7H8O2/c8-7(9)6-4-2-1-3-5-6/h1-2,4H,3,5H2,(H,8,9)	124.052	1	1	37.3	0.286	0	1	2	1	1	32	-1.48	28154.2	-5.713	1.005
NCc1ccc[nH]c1=O	579640	InChI=1S/C6H8N2O/c7-4-5-2-1-3-8-6(5)9/h1-3H,4,7H2,(H,8,9)	124.064	2	2	58.88	0.167	1	1	3	0	3	32	-0.61	67603.9	-5.715	1.006
Cc1ccc(N)c[n+]1[O-]	817190	InChI=1S/C6H8N2O/c1-5-2-3-6(7)4-8(5)9/h2-4H,7H2,1H3	124.064	1	2	52.96	0.167	1	0	3	0	2	32			-5.264	0.708
CC1=CC(C)=NCCN1	81731	InChI=1S/C7H12N2/c1-6-5-7(2)9-4-3-8-6/h5,8H,3-4H2,1-2H3	124.1	1	2	24.39	0.571	0	0	2	0	1	34	-0.51	74615.4	-5.075	0.583
CCC1C=CC=CN1N	418614	InChI=1S/C7H12N2/c1-2-7-5-3-4-6-9(7)8/h3-7H,2,8H2,1H3	124.1	1	2	29.26	0.429	0	1	2	0	2	34	-0.26	96032.5	-4.387	0.128
CN(C)C1=CCNC=C1	424917	InChI=1S/C7H12N2/c1-9(2)7-3-5-8-6-4-7/h3-5,8H,6H2,1-2H3	124.1	1	2	15.27	0.429	0	1	2	0	1	34	-0.27	94364.6	-4.015	-0.118
C1=CC2CCCNC2N1	431921	InChI=1S/C7H12N2/c1-2-6-3-5-9-7(6)8-4-1/h3,5-9H,1-2,4H2	124.1	2	2	24.06	0.714	0	0	2	0	2	34	0.52	208566	-4.888	0.46
Cn1cccc1CCN	565058	InChI=1S/C7H12N2/c1-9-6-2-3-7(9)4-5-8/h2-3,6H,4-5,8H2,1H3	124.1	1	2	30.95	0.429	1	2	2	0	2	34	0.77	267739	-5.322	0.746
Cc1ccc(CN)n1C	737232	InChI=1S/C7H12N2/c1-6-3-4-7(5-8)9(6)2/h3-4H,5,8H2,1-2H3	124.1	1	2	30.95	0.429	1	1	2	0	2	34	0.67	241318	-5.155	0.636
CNCc1cccn1C	1096385	InChI=1S/C7H12N2/c1-8-6-7-4-3-5-9(7)2/h3-5,8H,6H2,1-2H3	124.1	1	2	16.96	0.429	1	2	2	0	1	34	0.92	311542	-5.434	0.821
Cn1cccc1C(=O)O	81453	InChI=1S/C6H7NO2/c1-7-4-2-3-5(7)6(8)9/h2-4H,1H3,(H,8,9)	125.048	1	2	42.23	0.167	1	1	3	1	1	31	-0.17	105216	-6.064	1.237
O=C(O)C1=NC=CCC1	192299	InChI=1S/C6H7NO2/c8-6(9)5-3-1-2-4-7-5/h2,4H,1,3H2,(H,8,9)	125.048	1	2	49.66	0.333	0	1	3	1	1	31	-1.37	31858.6	-5.999	1.195
O=C(O)Cn1cccc1	242027	InChI=1S/C6H7NO2/c8-6(9)5-7-3-1-2-4-7/h1-4H,5H2,(H,8,9)	125.048	1	2	42.23	0.167	1	2	3	1	1	31	0.32	172794	-5.706	1.001
Cc1[nH]ccc1C(=O)O	255666	InChI=1S/C6H7NO2/c1-4-5(6(8)9)2-3-7-4/h2-3,7H,1H3,(H,8,9)	125.048	2	1	53.09	0.167	1	1	3	1	2	31	-0.93	49427.1	-5.674	0.979
Cc1c[nH]cc1C(=O)O	274408	InChI=1S/C6H7NO2/c1-4-2-7-3-5(4)6(8)9/h2-3,7H,1H3,(H,8,9)	125.048	2	1	53.09	0.167	1	1	3	1	2	31	-0.93	49378.9	-5.731	1.017
O=C(O)C1=CC=CCN1	409436	InChI=1S/C6H7NO2/c8-6(9)5-3-1-2-4-7-5/h1-3,7H,4H2,(H,8,9)	125.048	2	2	49.33	0.167	0	1	3	1	2	31	-1.25	35910.9	-4.631	0.29
O=C(O)Cc1cc[nH]c1	410424	InChI=1S/C6H7NO2/c8-6(9)3-5-1-2-7-4-5/h1-2,4,7H,3H2,(H,8,9)	125.048	2	1	53.09	0.167	1	2	3	1	2	31	-0.38	85202.3	-5.615	0.94
O=C(O)C1=CCNC=C1	422222	InChI=1S/C6H7NO2/c8-6(9)5-1-3-7-4-2-5/h1-3,7H,4H2,(H,8,9)	125.048	2	2	49.33	0.167	0	1	3	1	2	31	-1.17	38720.5	-4.575	0.252
O=C(O)C1=CNCC=C1	423842	InChI=1S/C6H7NO2/c8-6(9)5-2-1-3-7-4-5/h1-2,4,7H,3H2,(H,8,9)	125.048	2	2	49.33	0.167	0	1	3	1	2	31	-1.22	36848.2	-4.826	0.418
CNCCc1cnc[nH]1	912	InChI=1S/C6H11N3/c1-7-3-2-6-4-8-5-9-6/h4-5,7H,2-3H2,1H3,(H,8,9)	125.095	2	2	40.71	0.5	1	3	3	0	2	33	0.47	199197	-5.842	1.09
CC(N)Cc1cnc[nH]1	3615	InChI=1S/C6H11N3/c1-5(7)2-6-3-8-4-9-6/h3-5H,2,7H2,1H3,(H,8,9)	125.095	2	2	54.7	0.5	1	2	3	0	3	33	-0.31	91401.8	-5.859	1.101
Cc1[nH]cnc1CCN	37463	InChI=1S/C6H11N3/c1-5-6(2-3-7)9-4-8-5/h4H,2-3,7H2,1H3,(H,8,9)	125.095	2	2	54.7	0.5	1	2	3	0	3	33	-0.07	116087	-5.502	0.866
CC(C)(N)c1ccco1	45097	InChI=1S/C7H11NO/c1-7(2,8)6-4-3-5-9-6/h3-5H,8H2,1-2H3	125.084	1	2	39.16	0.429	1	1	2	0	2	33	-0.16	106602	-5.643	0.959
N=C1CCCCC(N)=N1	47146	InChI=1S/C6H11N3/c7-5-3-1-2-4-6(8)9-5/h1-4H2,(H3,7,8,9)	125.095	2	2	62.23	0.667	0	0	3	0	3	33	-0.96	47726.3	-6.053	1.23
CCNCc1ccco1	57507	InChI=1S/C7H11NO/c1-2-8-6-7-4-3-5-9-7/h3-5,8H,2,6H2,1H3	125.084	1	2	25.17	0.429	1	3	2	0	1	33	0.1	137774	-5.724	1.012
Cc1ncc(CCN)[nH]1	91613	InChI=1S/C6H11N3/c1-5-8-4-6(9-5)2-3-7/h4H,2-3,7H2,1H3,(H,8,9)	125.095	2	2	54.7	0.5	1	2	3	0	3	33	-0.27	95261.3	-5.645	0.96
NCCCc1cn[nH]c1	152327	InChI=1S/C6H11N3/c7-3-1-2-6-4-8-9-5-6/h4-5H,1-3,7H2,(H,8,9)	125.095	2	2	54.7	0.5	1	3	3	0	3	33	-0.01	123380	-5.803	1.064
NCCCc1cnc[nH]1	170389	InChI=1S/C6H11N3/c7-3-1-2-6-4-8-5-9-6/h4-5H,1-3,7H2,(H,8,9)	125.095	2	2	54.7	0.5	1	3	3	0	3	33	-0.03	121506	-5.845	1.093
CC1(N)CC=CC=C1O	171420	InChI=1S/C7H11NO/c1-7(8)5-3-2-4-6(7)9/h2-4,9H,5,8H2,1H3	125.084	2	2	46.25	0.429	0	0	2	0	3	33	-0.47	77859.7	-5.033	0.556
NCCCc1ccco1	179114	InChI=1S/C7H11NO/c8-5-1-3-7-4-2-6-9-7/h2,4,6H,1,3,5,8H2	125.084	1	2	39.16	0.429	1	3	2	0	2	33	-0.17	105913	-5.578	0.916
C#CCNCC(O)C=C	243523	InChI=1S/C7H11NO/c1-3-5-8-6-7(9)4-2/h1,4,7-9H,2,5-6H2	125.084	2	2	32.26	0.429	0	4	2	0	2	33	0.07	133734	-5.968	1.174
NC12CCC(CC1=O)C2	382540	InChI=1S/C7H11NO/c8-7-2-1-5(4-7)3-6(7)9/h5H,1-4,8H2	125.084	1	2	43.09	0.857	0	0	2	0	2	33	-0.06	117753	-6.213	1.335
O=C1CC2CCC(C1)N2	434453	InChI=1S/C7H11NO/c9-7-3-5-1-2-6(4-7)8-5/h5-6,8H,1-4H2	125.084	1	2	29.1	0.857	0	0	2	0	1	33	-0.11	112304	-5.984	1.185
O=C1CCC2CCC1N2	434851	InChI=1S/C7H11NO/c9-7-4-2-5-1-3-6(7)8-5/h5-6,8H,1-4H2	125.084	1	2	29.1	0.857	0	0	2	0	1	33	-0.04	119678	-6.072	1.243
CC(=O)C1=CCCCN1	520194	InChI=1S/C7H11NO/c1-6(9)7-4-2-3-5-8-7/h4,8H,2-3,5H2,1H3	125.084	1	2	29.1	0.571	0	1	2	0	1	33	-0.39	85105.3	-5.027	0.551
CC(CN)c1cnc[nH]1	565544	InChI=1S/C6H11N3/c1-5(2-7)6-3-8-4-9-6/h3-5H,2,7H2,1H3,(H,8,9)	125.095	2	2	54.7	0.5	1	2	3	0	3	33	-0.38	85606.8	-5.904	1.131
Cc1n[nH]c(C)c1CN	572718	InChI=1S/C6H11N3/c1-4-6(3-7)5(2)9-8-4/h3,7H2,1-2H3,(H,8,9)	125.095	2	2	54.7	0.5	1	1	3	0	3	33	-0.01	124345	-5.693	0.992
Cc1cc(CCN)n[nH]1	919159	InChI=1S/C6H11N3/c1-5-4-6(2-3-7)9-8-5/h4H,2-3,7H2,1H3,(H,8,9)	125.095	2	2	54.7	0.5	1	2	3	0	3	33	-0.16	106231	-5.993	1.19
Nc1ccccc1S	8713	InChI=1S/C6H7NS/c7-5-3-1-2-4-6(5)8/h1-4,8H,7H2	125.03	2	2	26.02	0	1	0	2	0	2	29	-1.36	31991.9	-5.113	0.609
Nc1ccc(S)cc1	14510	InChI=1S/C6H7NS/c7-5-1-3-6(8)4-2-5/h1-4,8H,7H2	125.03	2	2	26.02	0	1	0	2	0	2	29	-1.4	30689.2	-4.814	0.411
Nc1cccc(S)c1	31577	InChI=1S/C6H7NS/c7-5-2-1-3-6(8)4-5/h1-4,8H,7H2	125.03	2	2	26.02	0	1	0	2	0	2	29	-1.29	34364.8	-5.207	0.671
C1CC2CCC1CNC2	9240	InChI=1S/C8H15N/c1-2-8-4-3-7(1)5-9-6-8/h7-9H,1-6H2	125.12	1	1	12.03	1	0	0	1	0	1	35	-0.26	96176.2	-5.5	0.864
C1CC2CNCC(C1)C2	42603	InChI=1S/C8H15N/c1-2-7-4-8(3-1)6-9-5-7/h7-9H,1-6H2	125.12	1	1	12.03	1	0	0	1	0	1	35	-0.41	82895.4	-5.487	0.856
CC(N)CC1C=CCC1	49663	InChI=1S/C8H15N/c1-7(9)6-8-4-2-3-5-8/h2,4,7-8H,3,5-6,9H2,1H3	125.12	1	1	26.02	0.75	0	2	1	0	2	35	-0.99	46475.5	-6.103	1.263
NCCC1=CCCCC1	76938	InChI=1S/C8H15N/c9-7-6-8-4-2-1-3-5-8/h4H,1-3,5-7,9H2	125.12	1	1	26.02	0.75	0	2	1	0	2	35	-0.89	51340	-5.866	1.106
NCC1CC2CCC1C2	97761	InChI=1S/C8H15N/c9-5-8-4-6-1-2-7(8)3-6/h6-8H,1-5,9H2	125.12	1	1	26.02	1	0	1	1	0	2	35	-0.56	71386.1	-6.17	1.307
C1CNC2CCCC2C1	98448	InChI=1S/C8H15N/c1-3-7-4-2-6-9-8(7)5-1/h7-9H,1-6H2	125.12	1	1	12.03	1	0	0	1	0	1	35	-0.46	79033.5	-5.754	1.032
C1CCC2NCCC2C1	107275	InChI=1S/C8H15N/c1-2-4-8-7(3-1)5-6-9-8/h7-9H,1-6H2	125.12	1	1	12.03	1	0	0	1	0	1	35	-0.46	78762.6	-5.64	0.957
NCC=C1CCCCC1	107552	InChI=1S/C8H15N/c9-7-6-8-4-2-1-3-5-8/h6H,1-5,7,9H2	125.12	1	1	26.02	0.75	0	1	1	0	2	35	-0.86	52863.2	-6.012	1.203
C#CC(C)(N)CC(C)C	115659	InChI=1S/C8H15N/c1-5-8(4,9)6-7(2)3/h1,7H,6,9H2,2-4H3	125.12	1	1	26.02	0.75	0	2	1	0	2	35	-0.97	47255.5	-6.278	1.379
C1CCC2CCC(C1)N2	136118	InChI=1S/C8H15N/c1-2-4-8-6-5-7(3-1)9-8/h7-9H,1-6H2	125.12	1	1	12.03	1	0	0	1	0	1	35	-0.46	79267.1	-5.538	0.889
C=C(C)CNCC(=C)C	233709	InChI=1S/C8H15N/c1-7(2)5-9-6-8(3)4/h9H,1,3,5-6H2,2,4H3	125.12	1	1	12.03	0.5	0	4	1	0	1	35	-1.13	40327.3	-5.867	1.107
C1CCCC2NC2CC1	275940	InChI=1S/C8H15N/c1-2-4-6-8-7(9-8)5-3-1/h7-9H,1-6H2	125.12	1	1	21.94	1	0	0	1	0	1	35	-0.62	67434.9	-6.277	1.378
C1CC2CCCC(C1)N2	286595	InChI=1S/C8H15N/c1-3-7-5-2-6-8(4-1)9-7/h7-9H,1-6H2	125.12	1	1	12.03	1	0	0	1	0	1	35	-0.48	77228.9	-5.567	0.909
C1CCC2CNCC2C1	409979	InChI=1S/C8H15N/c1-2-4-8-6-9-5-7(8)3-1/h7-9H,1-6H2	125.12	1	1	12.03	1	0	0	1	0	1	35	-0.28	94887.2	-5.532	0.885
C1CC2CCC(CC2)N1	415697	InChI=1S/C8H15N/c1-3-8-4-2-7(1)5-6-9-8/h7-9H,1-6H2	125.12	1	1	12.03	1	0	0	1	0	1	35	-0.42	82304	-5.573	0.913
C1CCC2(C1)CCNC2	418904	InChI=1S/C8H15N/c1-2-4-8(3-1)5-6-9-7-8/h9H,1-7H2	125.12	1	1	12.03	1	0	0	1	0	1	35	-0.54	73171.4	-5.638	0.955
CC1C2CCC(C2)C1N	424680	InChI=1S/C8H15N/c1-5-6-2-3-7(4-6)8(5)9/h5-8H,2-4,9H2,1H3	125.12	1	1	26.02	1	0	0	1	0	2	35	-0.8	56419.8	-6.094	1.257
CC1(N)CC2CCC1C2	424681	InChI=1S/C8H15N/c1-8(9)5-6-2-3-7(8)4-6/h6-7H,2-5,9H2,1H3	125.12	1	1	26.02	1	0	0	1	0	2	35	-0.97	47637.5	-6.097	1.259
CNCC1C=CCCC1	425851	InChI=1S/C8H15N/c1-9-7-8-5-3-2-4-6-8/h3,5,8-9H,2,4,6-7H2,1H3	125.12	1	1	12.03	0.75	0	2	1	0	1	35	-0.63	66569	-5.75	1.029
NC1C2CCCC1CC2	492912	InChI=1S/C8H15N/c9-8-6-2-1-3-7(8)5-4-6/h6-8H,1-5,9H2	125.12	1	1	26.02	1	0	0	1	0	2	35	-0.63	66428.7	-6.212	1.335
CC1CCC=C(N)CC1	546175	InChI=1S/C8H15N/c1-7-3-2-4-8(9)6-5-7/h4,7H,2-3,5-6,9H2,1H3	125.12	1	1	26.02	0.75	0	0	1	0	2	35	-1.71	22587.3	-4.852	0.436
NC12CCC(CC1)CC2	550214	InChI=1S/C8H15N/c9-8-4-1-7(2-5-8)3-6-8/h7H,1-6,9H2	125.12	1	1	26.02	1	0	0	1	0	2	35	-0.89	51628.4	-6.043	1.223
CC1(C)NC12CCCC2	573416	InChI=1S/C8H15N/c1-7(2)8(9-7)5-3-4-6-8/h9H,3-6H2,1-2H3	125.12	1	1	21.94	1	0	0	1	0	1	35	-0.51	75266.5	-5.884	1.118
CC(C)(C)C1=CCCN1	573472	InChI=1S/C8H15N/c1-8(2,3)7-5-4-6-9-7/h5,9H,4,6H2,1-3H3	125.12	1	1	12.03	0.75	0	0	1	0	1	35	-0.93	49180.7	-4.609	0.275
C=CC(C)C1CCCN1	73880787	InChI=1S/C8H15N/c1-3-7(2)8-5-4-6-9-8/h3,7-9H,1,4-6H2,2H3	125.12	1	1	12.03	0.75	0	2	1	0	1	35	-0.51	74824.1	-5.752	1.031
C=CCC(C)(N)CC=C	1538609	InChI=1S/C8H15N/c1-4-6-8(3,9)7-5-2/h4-5H,1-2,6-7,9H2,3H3	125.12	1	1	26.02	0.5	0	4	1	0	2	35	-1.05	43936.7	-6.102	1.263
Cc1cc(C(=O)O)n[nH]1	9822	InChI=1S/C5H6N2O2/c1-3-2-4(5(8)9)7-6-3/h2H,1H3,(H,6,7)(H,8,9)	126.043	2	2	65.98	0.2	1	1	4	1	2	30	-0.74	60145	-6.332	1.414
Cc1ncc(C(=O)O)[nH]1	73824	InChI=1S/C5H6N2O2/c1-3-6-2-4(7-3)5(8)9/h2H,1H3,(H,6,7)(H,8,9)	126.043	2	2	65.98	0.2	1	1	4	1	2	30	-0.64	66256.2	-6.337	1.418
Cc1[nH]cnc1C(=O)O	73825	InChI=1S/C5H6N2O2/c1-3-4(5(8)9)7-2-6-3/h2H,1H3,(H,6,7)(H,8,9)	126.043	2	2	65.98	0.2	1	1	4	1	2	30	-0.43	81758	-6.298	1.392
Cc1ccc(C(=O)O)o1	74710	InChI=1S/C6H6O3/c1-4-2-3-5(9-4)6(7)8/h2-3H,1H3,(H,7,8)	126.032	1	2	50.44	0.167	1	1	3	1	1	30	-0.94	49210.3	-6.039	1.221
O=C(O)Cc1ccco1	75974	InChI=1S/C6H6O3/c7-6(8)4-5-2-1-3-9-5/h1-3H,4H2,(H,7,8)	126.032	1	2	50.44	0.167	1	2	3	1	1	30	-0.54	73084.5	-5.815	1.072
Cc1ccoc1C(=O)O	78127	InChI=1S/C6H6O3/c1-4-2-3-9-5(4)6(7)8/h2-3H,1H3,(H,7,8)	126.032	1	2	50.44	0.167	1	1	3	1	1	30	-0.81	55801.5	-6.22	1.34
O=C(O)Cc1cnc[nH]1	96215	InChI=1S/C5H6N2O2/c8-5(9)1-4-2-6-3-7-4/h2-3H,1H2,(H,6,7)(H,8,9)	126.043	2	2	65.98	0.2	1	2	4	1	2	30	-0.17	106762	-6.061	1.235
Cc1cc(C(=O)O)co1	179379	InChI=1S/C6H6O3/c1-4-2-5(3-9-4)6(7)8/h2-3H,1H3,(H,7,8)	126.032	1	2	50.44	0.167	1	1	3	1	1	30	-1.07	43314.3	-5.893	1.124
Cc1occc1C(=O)O	244756	InChI=1S/C6H6O3/c1-4-5(6(7)8)2-3-9-4/h2-3H,1H3,(H,7,8)	126.032	1	2	50.44	0.167	1	1	3	1	1	30	-0.85	53967.8	-5.955	1.165
Cc1cnc(C(=O)O)[nH]1	557497	InChI=1S/C5H6N2O2/c1-3-2-6-4(7-3)5(8)9/h2H,1H3,(H,6,7)(H,8,9)	126.043	2	2	65.98	0.2	1	1	4	1	2	30	-0.64	66285.1	-6.252	1.362
Cc1[nH]ncc1C(=O)O	557600	InChI=1S/C5H6N2O2/c1-3-4(5(8)9)2-6-7-3/h2H,1H3,(H,6,7)(H,8,9)	126.043	2	2	65.98	0.2	1	1	4	1	2	30	-0.54	73743.2	-6.509	1.532
O=C(O)Cc1ccoc1	818896	InChI=1S/C6H6O3/c7-6(8)3-5-1-2-9-4-5/h1-2,4H,3H2,(H,7,8)	126.032	1	2	50.44	0.167	1	2	3	1	1	30	-0.58	70426.6	-5.91	1.135
O=C(O)C1CC=CCC1	20903	InChI=1S/C7H10O2/c8-7(9)6-4-2-1-3-5-6/h1-2,6H,3-5H2,(H,8,9)	126.068	1	1	37.3	0.571	0	1	2	1	1	32	-1.19	38529	-6.272	1.375
CCC=CC=CC(=O)O	28369	InChI=1S/C7H10O2/c1-2-3-4-5-6-7(8)9/h3-6H,2H2,1H3,(H,8,9)	126.068	1	1	37.3	0.286	0	3	2	1	1	32	-1.43	30272	-6.096	1.258
O=C(O)C1=CCCCC1	69470	InChI=1S/C7H10O2/c8-7(9)6-4-2-1-3-5-6/h4H,1-3,5H2,(H,8,9)	126.068	1	1	37.3	0.571	0	1	2	1	1	32	-1.32	33835.7	-6.591	1.586
CCCCC#CC(=O)O	73869	InChI=1S/C7H10O2/c1-2-3-4-5-6-7(8)9/h2-4H2,1H3,(H,8,9)	126.068	1	1	37.3	0.571	0	2	2	1	1	32	-0.52	75226.8	-7.274	2.037
O=C(O)CC1=CCCC1	88975	InChI=1S/C7H10O2/c8-7(9)5-6-3-1-2-4-6/h3H,1-2,4-5H2,(H,8,9)	126.068	1	1	37.3	0.571	0	2	2	1	1	32	-1.21	37726.6	-6.062	1.236
O=C(O)CC1C=CCC1	96216	InChI=1S/C7H10O2/c8-7(9)5-6-3-1-2-4-6/h1,3,6H,2,4-5H2,(H,8,9)	126.068	1	1	37.3	0.571	0	2	2	1	1	32	-1.21	37677.3	-6.259	1.366
O=C(O)C1C2CCCC21	151241	InChI=1S/C7H10O2/c8-7(9)6-4-2-1-3-5(4)6/h4-6H,1-3H2,(H,8,9)	126.068	1	1	37.3	0.857	0	1	2	1	1	32	-0.98	47410.5	-7.081	1.91
C#CCC(CC)C(=O)O	154263	InChI=1S/C7H10O2/c1-3-5-6(4-2)7(8)9/h1,6H,4-5H2,2H3,(H,8,9)	126.068	1	1	37.3	0.571	0	3	2	1	1	32	-0.63	66986.5	-7.371	2.101
C=CC(C)=CCC(=O)O	159132	InChI=1S/C7H10O2/c1-3-6(2)4-5-7(8)9/h3-4H,1,5H2,2H3,(H,8,9)	126.068	1	1	37.3	0.286	0	3	2	1	1	32	-0.99	46735	-5.9	1.128
O=C(O)CC1CC12CC2	193489	InChI=1S/C7H10O2/c8-6(9)3-5-4-7(5)1-2-7/h5H,1-4H2,(H,8,9)	126.068	1	1	37.3	0.857	0	2	2	1	1	32	-1.18	38855.3	-6.901	1.791
O=C(O)C1CC2CC2C1	273628	InChI=1S/C7H10O2/c8-7(9)6-2-4-1-5(4)3-6/h4-6H,1-3H2,(H,8,9)	126.068	1	1	37.3	0.857	0	1	2	1	1	32	-1.06	43668.8	-6.817	1.735
O=C(O)C1C2CCC1C2	296747	InChI=1S/C7H10O2/c8-7(9)6-4-1-2-5(6)3-4/h4-6H,1-3H2,(H,8,9)	126.068	1	1	37.3	0.857	0	1	2	1	1	32	-0.89	51933	-7.255	2.025
O=C(O)C=C1CCCC1	297453	InChI=1S/C7H10O2/c8-7(9)5-6-3-1-2-4-6/h5H,1-4H2,(H,8,9)	126.068	1	1	37.3	0.571	0	1	2	1	1	32	-1.24	36418.1	-6.708	1.663
C#CC(C)(C)CC(=O)O	298653	InChI=1S/C7H10O2/c1-4-7(2,3)5-6(8)9/h1H,5H2,2-3H3,(H,8,9)	126.068	1	1	37.3	0.571	0	2	2	1	1	32	-0.66	65304.1	-7.194	1.984
C=CCC1(C(=O)O)CC1	556871	InChI=1S/C7H10O2/c1-2-3-7(4-5-7)6(8)9/h2H,1,3-5H2,(H,8,9)	126.068	1	1	37.3	0.571	0	3	2	1	1	32	-1.11	41418.3	-6.804	1.726
CC1(C(=O)O)C=CCC1	557084	InChI=1S/C7H10O2/c1-7(6(8)9)4-2-3-5-7/h2,4H,3,5H2,1H3,(H,8,9)	126.068	1	1	37.3	0.571	0	1	2	1	1	32	-0.85	53989.5	-6.443	1.488
CC1CCC=C1C(=O)O	557307	InChI=1S/C7H10O2/c1-5-3-2-4-6(5)7(8)9/h4-5H,2-3H2,1H3,(H,8,9)	126.068	1	1	37.3	0.571	0	1	2	1	1	32	-0.99	47039.9	-6.57	1.572
NC(=O)C1=CNCCC1	261464	InChI=1S/C6H10N2O/c7-6(9)5-2-1-3-8-4-5/h4,8H,1-3H2,(H2,7,9)	126.079	2	2	55.12	0.5	0	1	3	0	3	32	-0.45	80568.8	-5.133	0.622
NNC(=O)C1CC12CC2	286132	InChI=1S/C6H10N2O/c7-8-5(9)4-3-6(4)1-2-6/h4H,1-3,7H2,(H,8,9)	126.079	2	2	55.12	0.833	0	1	3	0	3	32	-0.74	59922.7	-6.742	1.685
NC(=O)C1=C(N)CCC1	287280	InChI=1S/C6H10N2O/c7-5-3-1-2-4(5)6(8)9/h1-3,7H2,(H2,8,9)	126.079	2	2	69.11	0.5	0	1	3	0	4	32	-0.58	70874.4	-5.336	0.756
CCCCC1=NCCN1	25284	InChI=1S/C7H14N2/c1-2-3-4-7-8-5-6-9-7/h2-6H2,1H3,(H,8,9)	126.116	1	2	24.39	0.857	0	3	2	0	1	34	0.07	135702	-5.565	0.907
C#CC(N)CCC(C)N	122175	InChI=1S/C7H14N2/c1-3-7(9)5-4-6(2)8/h1,6-7H,4-5,8-9H2,2H3	126.116	2	2	52.04	0.714	0	3	2	0	4	34	0	126210	-6.18	1.314
NC1CN2CCC1CC2	123238	InChI=1S/C7H14N2/c8-7-5-9-3-1-6(7)2-4-9/h6-7H,1-5,8H2	126.116	1	2	29.26	1	0	0	2	0	2	34	0.79	277861	-5.493	0.86
C=C=CC(N)CCCN	124506	InChI=1S/C7H14N2/c1-2-4-7(9)5-3-6-8/h4,7H,1,3,5-6,8-9H2	126.116	2	2	52.04	0.571	0	4	2	0	4	34	-0.03	121943	-4.853	0.436
CN1NC2CCCCC21	143757	InChI=1S/C7H14N2/c1-9-7-5-3-2-4-6(7)8-9/h6-8H,2-5H2,1H3	126.116	1	2	15.27	1	0	0	2	0	1	34	0.02	128096	-5.272	0.714
C1NCC2CNCC1C2	192720	InChI=1S/C7H14N2/c1-6-2-8-4-7(1)5-9-3-6/h6-9H,1-5H2	126.116	2	2	24.06	1	0	0	2	0	2	34	0.88	303923	-5.047	0.565
N=C(N)C1CCCCC1	193051	InChI=1S/C7H14N2/c8-7(9)6-4-2-1-3-5-6/h6H,1-5H2,(H3,8,9)	126.116	2	1	49.87	0.857	0	1	2	0	3	34	-0.9	51491.2	-6.167	1.305
NNCC1CC=CCC1	202795	InChI=1S/C7H14N2/c8-9-6-7-4-2-1-3-5-7/h1-2,7,9H,3-6,8H2	126.116	2	2	38.05	0.714	0	2	2	0	3	34	-0.2	103109	-4.82	0.415
CN1NC12CCCCC2	352829	InChI=1S/C7H14N2/c1-9-7(8-9)5-3-2-4-6-7/h8H,2-6H2,1H3	126.116	1	2	24.95	1	0	0	2	0	1	34	-0.1	114453	-6.373	1.442
C1CN2CCC(CC2)N1	398407	InChI=1S/C7H14N2/c1-4-9-5-2-7(1)8-3-6-9/h7-8H,1-6H2	126.116	1	2	15.27	1	0	0	2	0	1	34	1.01	347699	-5.356	0.769
NNC1CC2CCC1C2	422886	InChI=1S/C7H14N2/c8-9-7-4-5-1-2-6(7)3-5/h5-7,9H,1-4,8H2	126.116	2	2	38.05	1	0	1	2	0	3	34	-0.42	83030.2	-4.901	0.468
CN1C2CCC1CNC2	422924	InChI=1S/C7H14N2/c1-9-6-2-3-7(9)5-8-4-6/h6-8H,2-5H2,1H3	126.116	1	2	15.27	1	0	0	2	0	1	34	0.76	271001	-5.604	0.933
NC1CC2(C1)CC(N)C2	425354	InChI=1S/C7H14N2/c8-5-1-7(2-5)3-6(9)4-7/h5-6H,1-4,8-9H2	126.116	2	2	52.04	1	0	0	2	0	4	34	-0.21	101822	-5.598	0.929
C=CCNN=CC(C)C	534240	InChI=1S/C7H14N2/c1-4-5-8-9-6-7(2)3/h4,6-8H,1,5H2,2-3H3	126.116	1	2	24.39	0.571	0	4	2	0	1	34	-1.29	34596.4	-5.134	0.622
C1CC2CNCCN2C1	558578	InChI=1S/C7H14N2/c1-2-7-6-8-3-5-9(7)4-1/h7-8H,1-6H2	126.116	1	2	15.27	1	0	0	2	0	1	34	0.92	315731	-5.684	0.986
CCC1(C)CC(C)=NN1	566204	InChI=1S/C7H14N2/c1-4-7(3)5-6(2)8-9-7/h9H,4-5H2,1-3H3	126.116	1	2	24.39	0.857	0	1	2	0	1	34	-0.85	54079.9	-4.889	0.46
CC=CC=NNC(C)C	573856	InChI=1S/C7H14N2/c1-4-5-6-8-9-7(2)3/h4-7,9H,1-3H3	126.116	1	2	24.39	0.571	0	3	2	0	1	34	-1.42	30555.7	-4.849	0.434
C=CCN1CCNCC1	806422	InChI=1S/C7H14N2/c1-2-5-9-6-3-8-4-7-9/h2,8H,1,3-7H2	126.116	1	2	15.27	0.714	0	2	2	0	1	34	0.8	279319	-5.666	0.974
C1CNC2CNCC2C1	5154241	InChI=1S/C7H14N2/c1-2-6-4-8-5-7(6)9-3-1/h6-9H,1-5H2	126.116	2	2	24.06	1	0	0	2	0	2	34	0.9	309495	-5.655	0.967
C1CC2CNCC2CN1	4361607	InChI=1S/C7H14N2/c1-2-8-4-7-5-9-3-6(1)7/h6-9H,1-5H2	126.116	2	2	24.06	1	0	0	2	0	2	34	0.92	315234	-5.484	0.854
O=C(O)C1=NCCCC1	1194	InChI=1S/C6H9NO2/c8-6(9)5-3-1-2-4-7-5/h1-4H2,(H,8,9)	127.063	1	2	49.66	0.667	0	1	3	1	1	31	-0.72	62087.4	-6.478	1.511
C#CC(N)CCC(=O)O	3452	InChI=1S/C6H9NO2/c1-2-5(7)3-4-6(8)9/h1,5H,3-4,7H2,(H,8,9)	127.063	2	2	63.32	0.5	0	3	3	1	3	31	-0.15	109201	-6.449	1.492
O=C(O)C1=CCCNC1	3532	InChI=1S/C6H9NO2/c8-6(9)5-2-1-3-7-4-5/h2,7H,1,3-4H2,(H,8,9)	127.063	2	2	49.33	0.5	0	1	3	1	2	31	-0.35	89175.5	-5.867	1.107
O=C(O)C1=CCNCC1	3765	InChI=1S/C6H9NO2/c8-6(9)5-1-3-7-4-2-5/h1,7H,2-4H2,(H,8,9)	127.063	2	2	49.33	0.5	0	1	3	1	2	31	-0.37	87670.4	-5.881	1.116
O=C(O)C1=CCCCN1	127439	InChI=1S/C6H9NO2/c8-6(9)5-3-1-2-4-7-5/h3,7H,1-2,4H2,(H,8,9)	127.063	2	2	49.33	0.5	0	1	3	1	2	31	-0.72	61990.2	-5.062	0.575
C=C(NC1CC1)C(=O)O	142776	InChI=1S/C6H9NO2/c1-4(6(8)9)7-5-2-3-5/h5,7H,1-3H2,(H,8,9)	127.063	2	2	49.33	0.5	0	3	3	1	2	31	-0.66	65378	-5.502	0.865
C=C=CCC(N)C(=O)O	152248	InChI=1S/C6H9NO2/c1-2-3-4-5(7)6(8)9/h3,5H,1,4,7H2,(H,8,9)	127.063	2	2	63.32	0.333	0	3	3	1	3	31	-0.74	60626.2	-5.616	0.941
C=C1CNC(C(=O)O)C1	558375	InChI=1S/C6H9NO2/c1-4-2-5(6(8)9)7-3-4/h5,7H,1-3H2,(H,8,9)	127.063	2	2	49.33	0.5	0	1	3	1	2	31	-0.02	124786	-5.968	1.174
O=C(O)C12CC(CN1)C2	156008	InChI=1S/C6H9NO2/c8-5(9)6-1-4(2-6)3-7-6/h4,7H,1-3H2,(H,8,9)	127.063	2	2	49.33	0.833	0	1	3	1	2	31	0.21	157158	-5.992	1.189
O=C(O)C1CCCC=N1	165067	InChI=1S/C6H9NO2/c8-6(9)5-3-1-2-4-7-5/h4-5H,1-3H2,(H,8,9)	127.063	1	2	49.66	0.667	0	1	3	1	1	31	-0.93	50201.3	-6.529	1.545
CC#CCC(N)C(=O)O	187846	InChI=1S/C6H9NO2/c1-2-3-4-5(7)6(8)9/h5H,4,7H2,1H3,(H,8,9)	127.063	2	2	63.32	0.5	0	2	3	1	3	31	-0.02	124519	-6.545	1.556
CN1CCC(N)=NC1=O	137319864	InChI=1S/C5H9N3O/c1-8-3-2-4(6)7-5(8)9/h2-3H2,1H3,(H2,6,7,9)	127.075	1	2	58.69	0.6	0	0	4	0	2	31	-0.23	101365	-5.973	1.177
CC=C1CNC1C(=O)O	381574	InChI=1S/C6H9NO2/c1-2-4-3-7-5(4)6(8)9/h2,5,7H,3H2,1H3,(H,8,9)	127.063	2	2	49.33	0.5	0	1	3	1	2	31	-0.31	93460.4	-5.895	1.126
CC1=NC(C(=O)O)CC1	409205	InChI=1S/C6H9NO2/c1-4-2-3-5(7-4)6(8)9/h5H,2-3H2,1H3,(H,8,9)	127.063	1	2	49.66	0.667	0	1	3	1	1	31	-0.64	67269.4	-7.153	1.958
CC1CNC(=O)N=C1N	143877887	InChI=1S/C5H9N3O/c1-3-2-7-5(9)8-4(3)6/h3H,2H2,1H3,(H3,6,7,8,9)	127.075	2	2	67.48	0.6	0	0	4	0	3	31	-0.55	73271.6	-6.267	1.371
O=C(O)C1CC=CCN1	557590	InChI=1S/C6H9NO2/c8-6(9)5-3-1-2-4-7-5/h1-2,5,7H,3-4H2,(H,8,9)	127.063	2	2	49.33	0.5	0	1	3	1	2	31	-0.62	68017.3	-5.948	1.16
C=C1CC1C(N)C(=O)O	4479247	InChI=1S/C6H9NO2/c1-3-2-4(3)5(7)6(8)9/h4-5H,1-2,7H2,(H,8,9)	127.063	2	2	63.32	0.5	0	2	3	1	3	31	-0.18	106190	-6.494	1.522
C#CC(C)C(N)C(=O)O	554129	InChI=1S/C6H9NO2/c1-3-4(2)5(7)6(8)9/h1,4-5H,7H2,2H3,(H,8,9)	127.063	2	2	63.32	0.5	0	2	3	1	3	31	-0.18	106233	-6.5	1.525
OC1CC2CCC(C1)N2	68147	InChI=1S/C7H13NO/c9-7-3-5-1-2-6(4-7)8-5/h5-9H,1-4H2	127.1	2	2	32.26	1	0	0	2	0	2	33	0.64	240694	-5.762	1.038
CC(=O)C1CCCCN1	558520	InChI=1S/C7H13NO/c1-6(9)7-4-2-3-5-8-7/h7-8H,2-5H2,1H3	127.1	1	2	29.1	0.857	0	1	2	0	1	33	0.18	152295	-5.89	1.122
C=CCC1CCC(O)N1	559551	InChI=1S/C7H13NO/c1-2-3-6-4-5-7(9)8-6/h2,6-9H,1,3-5H2	127.1	2	2	32.26	0.714	0	2	2	0	2	33	0.12	143058	-6.093	1.256
CNC1CCCCC1=O	4041003	InChI=1S/C7H13NO/c1-8-6-4-2-3-5-7(6)9/h6,8H,2-5H2,1H3	127.1	1	2	29.1	0.857	0	1	2	0	1	33	-0.12	113123	-5.956	1.166
CC(C)=CCN=C(N)N	10983	InChI=1S/C6H13N3/c1-5(2)3-4-9-6(7)8/h3H,4H2,1-2H3,(H4,7,8,9)	127.111	2	1	64.4	0.5	0	2	3	0	4	33	-1.01	46521.4	-5.62	0.944
N=C(N)N1CCCCC1	205051	InChI=1S/C6H13N3/c7-6(8)9-4-2-1-3-5-9/h1-5H2,(H3,7,8)	127.111	2	1	53.11	0.833	0	0	3	0	3	33	-0.21	103057	-5.629	0.95
NC(N)=NC1CCCC1	223905	InChI=1S/C6H13N3/c7-6(8)9-5-3-1-2-4-5/h5H,1-4H2,(H4,7,8,9)	127.111	2	1	64.4	0.833	0	1	3	0	4	33	-0.36	88534	-5.59	0.924
CC(C)C=CN=C(N)N	352810	InChI=1S/C6H13N3/c1-5(2)3-4-9-6(7)8/h3-5H,1-2H3,(H4,7,8,9)	127.111	2	1	64.4	0.5	0	2	3	0	4	33	-1.2	38213.6	-5.01	0.54
NCCc1cccs1	116521	InChI=1S/C6H9NS/c7-4-3-6-2-1-5-8-6/h1-2,5H,3-4,7H2	127.046	1	2	26.02	0.333	1	2	2	0	2	29	-0.18	106434	-5.904	1.131
CC(N)c1cccs1	238233	InChI=1S/C6H9NS/c1-5(7)6-3-2-4-8-6/h2-5H,7H2,1H3	127.046	1	2	26.02	0.333	1	1	2	0	2	29	-0.45	81124.8	-5.917	1.14
CNCc1cccs1	436153	InChI=1S/C6H9NS/c1-7-5-6-3-2-4-8-6/h2-4,7H,5H2,1H3	127.046	1	2	12.03	0.333	1	2	2	0	1	29	-0.25	98738.6	-5.862	1.104
CNCc1ccsc1	693140	InChI=1S/C6H9NS/c1-7-4-6-2-3-8-5-6/h2-3,5,7H,4H2,1H3	127.046	1	2	12.03	0.333	1	2	2	0	1	29	-0.22	102337	-5.793	1.058
NC1CCCCCCC1	2903	InChI=1S/C8H17N/c9-8-6-4-2-1-3-5-7-8/h8H,1-7,9H2	127.136	1	1	26.02	1	0	0	1	0	2	35	-1.25	36304.7	-6.102	1.262
CCC1CCC(C)NC1	7727	InChI=1S/C8H17N/c1-3-8-5-4-7(2)9-6-8/h7-9H,3-6H2,1-2H3	127.136	1	1	12.03	1	0	1	1	0	1	35	-1.03	45290.7	-5.746	1.027
CC(N)CC1CCCC1	7743	InChI=1S/C8H17N/c1-7(9)6-8-4-2-3-5-8/h7-8H,2-6,9H2,1H3	127.136	1	1	26.02	1	0	2	1	0	2	35	-1.23	37168.5	-6.155	1.298
CCCC1CCCCN1	9985	InChI=1S/C8H17N/c1-2-5-8-6-3-4-7-9-8/h8-9H,2-7H2,1H3	127.136	1	1	12.03	1	0	2	1	0	1	35	-0.94	49904.3	-5.747	1.028
NCCC1CCCCC1	20509	InChI=1S/C8H17N/c9-7-6-8-4-2-1-3-5-8/h8H,1-7,9H2	127.136	1	1	26.02	1	0	2	1	0	2	35	-1.31	34349.3	-6.119	1.273
CCNC1CCCCC1	21609	InChI=1S/C8H17N/c1-2-9-8-6-4-3-5-7-8/h8-9H,2-7H2,1H3	127.136	1	1	12.03	1	0	2	1	0	1	35	-1.22	37483.5	-5.759	1.036
CCCC1CCNCC1	31169	InChI=1S/C8H17N/c1-2-3-8-4-6-9-7-5-8/h8-9H,2-7H2,1H3	127.136	1	1	12.03	1	0	2	1	0	1	35	-1.05	44654.6	-5.752	1.031
CC(C)=CCCC(C)N	31179	InChI=1S/C8H17N/c1-7(2)5-4-6-8(3)9/h5,8H,4,6,9H2,1-3H3	127.136	1	1	26.02	0.75	0	3	1	0	2	35	-1.33	33777.9	-5.899	1.128
CC=CCCC(C)NC	49626	InChI=1S/C8H17N/c1-4-5-6-7-8(2)9-3/h4-5,8-9H,6-7H2,1-3H3	127.136	1	1	12.03	0.75	0	4	1	0	1	35	-1.18	39141.7	-5.559	0.903
NCC1CCCCCC1	78194	InChI=1S/C8H17N/c9-7-8-5-3-1-2-4-6-8/h8H,1-7,9H2	127.136	1	1	26.02	1	0	1	1	0	2	35	-1.16	39987.2	-6.094	1.257
CC1(C)CCC(C)(C)N1	78320	InChI=1S/C8H17N/c1-7(2)5-6-8(3,4)9-7/h9H,5-6H2,1-4H3	127.136	1	1	12.03	1	0	0	1	0	1	35	-1.31	34152.5	-5.554	0.9
C1CCCCNCCC1	79742	InChI=1S/C8H17N/c1-2-4-6-8-9-7-5-3-1/h9H,1-8H2	127.136	1	1	12.03	1	0	0	1	0	1	35	-1.21	37969.2	-5.616	0.941
CC1CC(C)NC(C)C1	89562	InChI=1S/C8H17N/c1-6-4-7(2)9-8(3)5-6/h6-9H,4-5H2,1-3H3	127.136	1	1	12.03	1	0	0	1	0	1	35	-1.06	43914	-5.766	1.04
CC(N)C1CCCCC1	110733	InChI=1S/C8H17N/c1-7(9)8-5-3-2-4-6-8/h7-8H,2-6,9H2,1H3	127.136	1	1	26.02	1	0	1	1	0	2	35	-1.13	41226.1	-6.093	1.256
CC1CCCC(C)C1N	110932	InChI=1S/C8H17N/c1-6-4-3-5-7(2)8(6)9/h6-8H,3-5,9H2,1-2H3	127.136	1	1	26.02	1	0	0	1	0	2	35	-1.21	37770.9	-5.996	1.192
CCCC1CCCNC1	114550	InChI=1S/C8H17N/c1-2-4-8-5-3-6-9-7-8/h8-9H,2-7H2,1H3	127.136	1	1	12.03	1	0	2	1	0	1	35	-0.99	47428.3	-5.738	1.021
CNCC1CCCCC1	117276	InChI=1S/C8H17N/c1-9-7-8-5-3-2-4-6-8/h8-9H,2-7H2,1H3	127.136	1	1	12.03	1	0	2	1	0	1	35	-1.28	35387	-5.727	1.014
CC1CCCC(N)C1C	123507	InChI=1S/C8H17N/c1-6-4-3-5-8(9)7(6)2/h6-8H,3-5,9H2,1-2H3	127.136	1	1	26.02	1	0	0	1	0	2	35	-1.2	38224.8	-5.972	1.176
CC(C)C1CCNCC1	140569	InChI=1S/C8H17N/c1-7(2)8-3-5-9-6-4-8/h7-9H,3-6H2,1-2H3	127.136	1	1	12.03	1	0	1	1	0	1	35	-0.67	65142.8	-5.76	1.036
CNC1(C)CCC(C)C1	239034	InChI=1S/C8H17N/c1-7-4-5-8(2,6-7)9-3/h7,9H,4-6H2,1-3H3	127.136	1	1	12.03	1	0	1	1	0	1	35	-1.35	32913.6	-5.63	0.95
CCC1C(C)CNC1C	249718	InChI=1S/C8H17N/c1-4-8-6(2)5-9-7(8)3/h6-9H,4-5H2,1-3H3	127.136	1	1	12.03	1	0	1	1	0	1	35	-0.88	52932.1	-5.742	1.024
CC1CC(C)(C)CCN1	264796	InChI=1S/C8H17N/c1-7-6-8(2,3)4-5-9-7/h7,9H,4-6H2,1-3H3	127.136	1	1	12.03	1	0	0	1	0	1	35	-0.95	49392.7	-5.707	1.001
CNC1CCCCCC1	276275	InChI=1S/C8H17N/c1-9-8-6-4-2-3-5-7-8/h8-9H,2-7H2,1H3	127.136	1	1	12.03	1	0	1	1	0	1	35	-1.17	39307.3	-5.698	0.995
CC1NCC1C(C)(C)C	287975	InChI=1S/C8H17N/c1-6-7(5-9-6)8(2,3)4/h6-7,9H,5H2,1-4H3	127.136	1	1	12.03	1	0	0	1	0	1	35	-1.02	45857.4	-6.002	1.196
CC1CCC(C)C(N)C1	409911	InChI=1S/C8H17N/c1-6-3-4-7(2)8(9)5-6/h6-8H,3-5,9H2,1-2H3	127.136	1	1	26.02	1	0	0	1	0	2	35	-1.2	38102.3	-6.142	1.289
CCC1CCC(N)CC1	420819	InChI=1S/C8H17N/c1-2-7-3-5-8(9)6-4-7/h7-8H,2-6,9H2,1H3	127.136	1	1	26.02	1	0	1	1	0	2	35	-1.31	34362.5	-6.168	1.306
CC1(C)CCC(N)CC1	421054	InChI=1S/C8H17N/c1-8(2)5-3-7(9)4-6-8/h7H,3-6,9H2,1-2H3	127.136	1	1	26.02	1	0	0	1	0	2	35	-1.26	36072.1	-6.168	1.306
CCC1CCCC(C)N1	435810	InChI=1S/C8H17N/c1-3-8-6-4-5-7(2)9-8/h7-9H,3-6H2,1-2H3	127.136	1	1	12.03	1	0	1	1	0	1	35	-0.84	54767.2	-5.765	1.039
C=CCNCCC(C)C	527110	InChI=1S/C8H17N/c1-4-6-9-7-5-8(2)3/h4,8-9H,1,5-7H2,2-3H3	127.136	1	1	12.03	0.75	0	5	1	0	1	35	-1.11	42055.8	-5.776	1.047
CC=CCNCCCC	533875	InChI=1S/C8H17N/c1-3-5-7-9-8-6-4-2/h3,5,9H,4,6-8H2,1-2H3	127.136	1	1	12.03	0.75	0	5	1	0	1	35	-1.11	41881.2	-5.77	1.043
CC(C)C1CCCNC1	541786	InChI=1S/C8H17N/c1-7(2)8-4-3-5-9-6-8/h7-9H,3-6H2,1-2H3	127.136	1	1	12.03	1	0	1	1	0	1	35	-0.72	61922.1	-5.711	1.004
CCCCCCC1CN1	544796	InChI=1S/C8H17N/c1-2-3-4-5-6-8-7-9-8/h8-9H,2-7H2,1H3	127.136	1	1	21.94	1	0	5	1	0	1	35	-1.08	43052.8	-6.441	1.486
CCC1CCCCC1N	544854	InChI=1S/C8H17N/c1-2-7-5-3-4-6-8(7)9/h7-8H,2-6,9H2,1H3	127.136	1	1	26.02	1	0	1	1	0	2	35	-1.05	44613.3	-6.036	1.219
C=CCCCNC(C)C	551578	InChI=1S/C8H17N/c1-4-5-6-7-9-8(2)3/h4,8-9H,1,5-7H2,2-3H3	127.136	1	1	12.03	0.75	0	5	1	0	1	35	-1.05	44336.2	-5.755	1.033
CNC1(C(C)C)CCC1	558525	InChI=1S/C8H17N/c1-7(2)8(9-3)5-4-6-8/h7,9H,4-6H2,1-3H3	127.136	1	1	12.03	1	0	2	1	0	1	35	-1.37	32391.2	-5.457	0.836
CC=CCC(=O)C(=O)O	176921	InChI=1S/C6H8O3/c1-2-3-4-5(7)6(8)9/h2-3H,4H2,1H3,(H,8,9)	128.047	1	2	54.37	0.333	0	3	3	1	1	30	-0.9	52073.2	-6.457	1.497
O=C1CCC(C(=O)O)C1	227798	InChI=1S/C6H8O3/c7-5-2-1-4(3-5)6(8)9/h4H,1-3H2,(H,8,9)	128.047	1	2	54.37	0.667	0	1	3	1	1	30	-0.39	86768.2	-6.608	1.597
CC(=O)C(C)=CC(=O)O	292914	InChI=1S/C6H8O3/c1-4(5(2)7)3-6(8)9/h3H,1-2H3,(H,8,9)	128.047	1	2	54.37	0.333	0	2	3	1	1	30	-0.28	96966	-6.963	1.832
O=C(O)c1ccsc1	6918	InChI=1S/C5H4O2S/c6-5(7)4-1-2-8-3-4/h1-3H,(H,6,7)	127.993	1	2	37.3	0	1	1	3	1	1	26	-1.18	39135.2	-6.465	1.502
O=C(O)c1cccs1	10700	InChI=1S/C5H4O2S/c6-5(7)4-2-1-3-8-4/h1-3H,(H,6,7)	127.993	1	2	37.3	0	1	1	3	1	1	26	-1.18	39165.6	-6.531	1.546
NC1(C(=O)O)CCCC1	2901	InChI=1S/C6H11NO2/c7-6(5(8)9)3-1-2-4-6/h1-4,7H2,(H,8,9)	129.079	2	2	63.32	0.833	0	1	3	1	3	31	-0.28	97595.5	-6.297	1.391
NC(=O)C1CCNCC1	3772	InChI=1S/C6H12N2O/c7-6(9)5-1-3-8-4-2-5/h5,8H,1-4H2,(H2,7,9)	128.095	2	2	55.12	0.833	0	1	3	0	3	32	0.14	148009	-5.747	1.028
O=C(O)C1CCCCC1	7413	InChI=1S/C7H12O2/c8-7(9)6-4-2-1-3-5-6/h6H,1-5H2,(H,8,9)	128.084	1	1	37.3	0.857	0	1	2	1	1	32	-0.99	47599.3	-7.288	2.046
CC(C)(C)C=CC(=O)O	23375	InChI=1S/C7H12O2/c1-7(2,3)5-4-6(8)9/h4-5H,1-3H3,(H,8,9)	128.084	1	1	37.3	0.571	0	1	2	1	1	32	-1.29	35150.1	-7.042	1.884
CCCCC=CC(=O)O	29373	InChI=1S/C7H12O2/c1-2-3-4-5-6-7(8)9/h5-6H,2-4H2,1H3,(H,8,9)	128.084	1	1	37.3	0.571	0	4	2	1	1	32	-1.59	26037.5	-6.986	1.847
CCCC=CCC(=O)O	34752	InChI=1S/C7H12O2/c1-2-3-4-5-6-7(8)9/h4-5H,2-3,6H2,1H3,(H,8,9)	128.084	1	1	37.3	0.571	0	4	2	1	1	32	-1.46	29611.9	-6.428	1.478
CCC=CC(C)C(=O)O	43967	InChI=1S/C7H12O2/c1-3-4-5-6(2)7(8)9/h4-6H,3H2,1-2H3,(H,8,9)	128.084	1	1	37.3	0.571	0	3	2	1	1	32	-1.28	35666.4	-6.444	1.489
CCC1CC(C(=O)O)C1	47796	InChI=1S/C7H12O2/c1-2-5-3-6(4-5)7(8)9/h5-6H,2-4H2,1H3,(H,8,9)	128.084	1	1	37.3	0.857	0	2	2	1	1	32	-1.38	32233.2	-7.304	2.057
C=CCCCCC(=O)O	70705	InChI=1S/C7H12O2/c1-2-3-4-5-6-7(8)9/h2H,1,3-6H2,(H,8,9)	128.084	1	1	37.3	0.571	0	5	2	1	1	32	-1.39	31864.2	-6.729	1.677
O=C(O)CC1CCCC1	71606	InChI=1S/C7H12O2/c8-7(9)5-6-3-1-2-4-6/h6H,1-5H2,(H,8,9)	128.084	1	1	37.3	0.857	0	2	2	1	1	32	-1.13	41382.3	-7.504	2.19
CC(=O)N1CCNCC1	83795	InChI=1S/C6H12N2O/c1-6(9)8-4-2-7-3-5-8/h7H,2-5H2,1H3	128.095	1	2	32.34	0.833	0	0	3	0	1	32	0.45	201807	-5.876	1.113
NCCN1CCCC1=O	90660	InChI=1S/C6H12N2O/c7-3-5-8-4-1-2-6(8)9/h1-5,7H2	128.095	1	2	46.33	0.833	0	2	3	0	2	32	0.25	164536	-6.134	1.284
NC(=O)C1CCCNC1	92980	InChI=1S/C6H12N2O/c7-6(9)5-2-1-3-8-4-5/h5,8H,1-4H2,(H2,7,9)	128.095	2	2	55.12	0.833	0	1	3	0	3	32	0.15	148654	-5.821	1.077
NC1CCCCNC1=O	102463	InChI=1S/C6H12N2O/c7-5-3-1-2-4-8-6(5)9/h5H,1-4,7H2,(H,8,9)	128.095	2	2	55.12	0.833	0	0	3	0	3	32	-0.15	110376	-6.272	1.375
CCCC=C(C)C(=O)O	120086	InChI=1S/C7H12O2/c1-3-4-5-6(2)7(8)9/h5H,3-4H2,1-2H3,(H,8,9)	128.084	1	1	37.3	0.571	0	3	2	1	1	32	-1.33	33740	-6.562	1.566
CC1(C(=O)O)CCCC1	138436	InChI=1S/C7H12O2/c1-7(6(8)9)4-2-3-5-7/h2-5H2,1H3,(H,8,9)	128.084	1	1	37.3	0.857	0	1	2	1	1	32	-0.9	51915.9	-7.37	2.101
CC(C)C=CCC(=O)O	138549	InChI=1S/C7H12O2/c1-6(2)4-3-5-7(8)9/h3-4,6H,5H2,1-2H3,(H,8,9)	128.084	1	1	37.3	0.571	0	3	2	1	1	32	-1.19	39039.9	-6.463	1.501
C=CCC(C)(C)C(=O)O	140065	InChI=1S/C7H12O2/c1-4-5-7(2,3)6(8)9/h4H,1,5H2,2-3H3,(H,8,9)	128.084	1	1	37.3	0.571	0	3	2	1	1	32	-0.82	56256.2	-6.763	1.7
NC(=O)C1CCCCN1	140623	InChI=1S/C6H12N2O/c7-6(9)5-3-1-2-4-8-5/h5,8H,1-4H2,(H2,7,9)	128.095	2	2	55.12	0.833	0	1	3	0	3	32	0.13	145218	-5.894	1.125
[NH-]C(=O)[CH+]CCCCN	162282	InChI=1S/C6H12N2O/c7-5-3-1-2-4-6(8)9/h4H,1-3,5,7H2,(H-,8,9)	128.095	1	2	66.89	0.667	0	5	3	0	3	30			-6.217	1.338
C=C(CCCC)C(=O)O	168447	InChI=1S/C7H12O2/c1-3-4-5-6(2)7(8)9/h2-5H2,1H3,(H,8,9)	128.084	1	1	37.3	0.571	0	4	2	1	1	32	-1.34	33413	-6.952	1.824
C=C(CC(C)C)C(=O)O	168659	InChI=1S/C7H12O2/c1-5(2)4-6(3)7(8)9/h5H,3-4H2,1-2H3,(H,8,9)	128.084	1	1	37.3	0.571	0	3	2	1	1	32	-1.15	40742.8	-6.95	1.823
C=C[N+]1([O-])CCNCC1	188064	InChI=1S/C6H12N2O/c1-2-8(9)5-3-7-4-6-8/h2,7H,1,3-6H2	128.095	1	2	35.09	0.667	0	1	3	0	1	32			-5.711	1.004
CCCC(C)=CC(=O)O	193087	InChI=1S/C7H12O2/c1-3-4-6(2)5-7(8)9/h5H,3-4H2,1-2H3,(H,8,9)	128.084	1	1	37.3	0.571	0	3	2	1	1	32	-1.29	35323.8	-6.726	1.675
CC1(C)NCCNC1=O	211157	InChI=1S/C6H12N2O/c1-6(2)5(9)7-3-4-8-6/h8H,3-4H2,1-2H3,(H,7,9)	128.095	2	2	41.13	0.833	0	0	3	0	2	32	0.03	132421	-5.889	1.121
CC1(C)CC(C(=O)O)C1	215106	InChI=1S/C7H12O2/c1-7(2)3-5(4-7)6(8)9/h5H,3-4H2,1-2H3,(H,8,9)	128.084	1	1	37.3	0.857	0	1	2	1	1	32	-1.36	32953.3	-7.348	2.086
CC1CCCC1C(=O)O	229502	InChI=1S/C7H12O2/c1-5-3-2-4-6(5)7(8)9/h5-6H,2-4H2,1H3,(H,8,9)	128.084	1	1	37.3	0.857	0	1	2	1	1	32	-1.01	46871.8	-7.379	2.107
NNC(=O)C1CCCC1	240040	InChI=1S/C6H12N2O/c7-8-6(9)5-3-1-2-4-5/h5H,1-4,7H2,(H,8,9)	128.095	2	2	55.12	0.833	0	1	3	0	3	32	-0.16	109417	-6.711	1.665
CCC(C)=C(C)C(=O)O	278520	InChI=1S/C7H12O2/c1-4-5(2)6(3)7(8)9/h4H2,1-3H3,(H,8,9)	128.084	1	1	37.3	0.571	0	2	2	1	1	32	-1.17	39876.4	-6.153	1.296
C=CCC(CC)C(=O)O	297238	InChI=1S/C7H12O2/c1-3-5-6(4-2)7(8)9/h3,6H,1,4-5H2,2H3,(H,8,9)	128.084	1	1	37.3	0.571	0	4	2	1	1	32	-1.05	44932.2	-6.779	1.71
CCC=C(CC)C(=O)O	316632	InChI=1S/C7H12O2/c1-3-5-6(4-2)7(8)9/h5H,3-4H2,1-2H3,(H,8,9)	128.084	1	1	37.3	0.571	0	3	2	1	1	32	-1.16	40127.2	-6.595	1.588
CCCN=C(N)C(C)=O	368240	InChI=1S/C6H12N2O/c1-3-4-8-6(7)5(2)9/h3-4H2,1-2H3,(H2,7,8)	128.095	1	2	55.45	0.667	0	3	3	0	2	32	-0.36	89714.8	-6.144	1.29
C=C(CC(=O)O)C(C)C	443528	InChI=1S/C7H12O2/c1-5(2)6(3)4-7(8)9/h5H,3-4H2,1-2H3,(H,8,9)	128.084	1	1	37.3	0.571	0	3	2	1	1	32	-1.11	42279.7	-6.557	1.563
CCC(C)C=CC(=O)O	520853	InChI=1S/C7H12O2/c1-3-6(2)4-5-7(8)9/h4-6H,3H2,1-2H3,(H,8,9)	128.084	1	1	37.3	0.571	0	3	2	1	1	32	-1.36	32882	-7.006	1.86
CC(=O)NC1CCNC1	522715	InChI=1S/C6H12N2O/c1-5(9)8-6-2-3-7-4-6/h6-7H,2-4H2,1H3,(H,8,9)	128.095	2	2	41.13	0.833	0	1	3	0	2	32	0.19	154806	-5.826	1.08
C=CC(C)C(C)C(=O)O	544071	InChI=1S/C7H12O2/c1-4-5(2)6(3)7(8)9/h4-6H,1H2,2-3H3,(H,8,9)	128.084	1	1	37.3	0.571	0	3	2	1	1	32	-0.99	47648.9	-6.787	1.715
CC1(C)CCC1C(=O)O	544657	InChI=1S/C7H12O2/c1-7(2)4-3-5(7)6(8)9/h5H,3-4H2,1-2H3,(H,8,9)	128.084	1	1	37.3	0.857	0	1	2	1	1	32	-1.09	43055.4	-7.278	2.04
C=C(C)CCCC(=O)O	549600	InChI=1S/C7H12O2/c1-6(2)4-3-5-7(8)9/h1,3-5H2,2H3,(H,8,9)	128.084	1	1	37.3	0.571	0	4	2	1	1	32	-1.06	44410.1	-6.414	1.469
CC=CC(C)(C)C(=O)O	557962	InChI=1S/C7H12O2/c1-4-5-7(2,3)6(8)9/h4-5H,1-3H3,(H,8,9)	128.084	1	1	37.3	0.571	0	2	2	1	1	32	-1.09	42937.8	-6.436	1.483
CC1CC(N)CC(=O)N1	573860	InChI=1S/C6H12N2O/c1-4-2-5(7)3-6(9)8-4/h4-5H,2-3,7H2,1H3,(H,8,9)	128.095	2	2	55.12	0.833	0	0	3	0	3	32	-0.42	84162.6	-6.304	1.396
CCC1NCCNC1=O	4712457	InChI=1S/C6H12N2O/c1-2-5-6(9)8-4-3-7-5/h5,7H,2-4H2,1H3,(H,8,9)	128.095	2	2	41.13	0.833	0	1	3	0	2	32	0.07	137470	-5.982	1.183
CC(C)C=NN=C(N)N	416139	InChI=1S/C5H12N4/c1-4(2)3-8-9-5(6)7/h3-4H,1-2H3,(H4,6,7,9)	128.106	2	2	76.76	0.6	0	2	4	0	4	32	-0.92	51210.2	-5.454	0.834
NCC1(N)CCCCC1	21150	InChI=1S/C7H16N2/c8-6-7(9)4-2-1-3-5-7/h1-6,8-9H2	128.131	2	2	52.04	1	0	1	2	0	4	34	0.39	188795	-6.019	1.208
NCCC1CCCCN1	27568	InChI=1S/C7H16N2/c8-5-4-7-3-1-2-6-9-7/h7,9H,1-6,8H2	128.131	2	2	38.05	1	0	2	2	0	3	34	0.98	342108	-5.658	0.969
NCCCN1CCCC1	31670	InChI=1S/C7H16N2/c8-4-3-7-9-5-1-2-6-9/h1-8H2	128.131	1	2	29.26	1	0	3	2	0	2	34	0.88	307766	-5.63	0.95
NCCN1CCCCC1	33944	InChI=1S/C7H16N2/c8-4-7-9-5-2-1-3-6-9/h1-8H2	128.131	1	2	29.26	1	0	2	2	0	2	34	0.9	313769	-5.614	0.94
NNCC1CCCCC1	71824	InChI=1S/C7H16N2/c8-9-6-7-4-2-1-3-5-7/h7,9H,1-6,8H2	128.131	2	2	38.05	1	0	2	2	0	3	34	-0.29	96176.9	-5.79	1.056
CC(C)N1CCNCC1	78013	InChI=1S/C7H16N2/c1-7(2)9-5-3-8-4-6-9/h7-8H,3-6H2,1-2H3	128.131	1	2	15.27	1	0	1	2	0	1	34	0.78	279076	-5.428	0.817
CN1CCC(CN)CC1	81574	InChI=1S/C7H16N2/c1-9-4-2-7(6-8)3-5-9/h7H,2-6,8H2,1H3	128.131	1	2	29.26	1	0	1	2	0	2	34	0.82	290266	-5.624	0.946
CCN1CCCC(N)C1	98094	InChI=1S/C7H16N2/c1-2-9-5-3-4-7(8)6-9/h7H,2-6,8H2,1H3	128.131	1	2	29.26	1	0	1	2	0	2	34	0.78	280011	-5.614	0.94
CN1CCCC1CCN	98388	InChI=1S/C7H16N2/c1-9-6-2-3-7(9)4-5-8/h7H,2-6,8H2,1H3	128.131	1	2	29.26	1	0	2	2	0	2	34	0.77	275545	-5.675	0.98
CC1CCC(N)CC1N	117174	InChI=1S/C7H16N2/c1-5-2-3-6(8)4-7(5)9/h5-7H,2-4,8-9H2,1H3	128.131	2	2	52.04	1	0	0	2	0	4	34	-0.26	98333.1	-5.6	0.93
CC1C(N)CCCC1N	117175	InChI=1S/C7H16N2/c1-5-6(8)3-2-4-7(5)9/h5-7H,2-4,8-9H2,1H3	128.131	2	2	52.04	1	0	0	2	0	4	34	0.15	148528	-6.009	1.201
CCN1CCCC1CN	117295	InChI=1S/C7H16N2/c1-2-9-5-3-4-7(9)6-8/h7H,2-6,8H2,1H3	128.131	1	2	29.26	1	0	2	2	0	2	34	0.89	310883	-5.649	0.963
CC1CCCC(C)N1N	123482	InChI=1S/C7H16N2/c1-6-4-3-5-7(2)9(6)8/h6-7H,3-5,8H2,1-2H3	128.131	1	2	29.26	1	0	0	2	0	2	34	-0.23	101632	-5.902	1.13
CN(N)C1CCCCC1	283356	InChI=1S/C7H16N2/c1-9(8)7-5-3-2-4-6-7/h7H,2-6,8H2,1H3	128.131	1	2	29.26	1	0	1	2	0	2	34	-0.05	122393	-5.729	1.016
CNCCN1CCCC1	295976	InChI=1S/C7H16N2/c1-8-4-7-9-5-2-3-6-9/h8H,2-7H2,1H3	128.131	1	2	15.27	1	0	3	2	0	1	34	0.71	260438	-5.592	0.925
CC(C)(C)N1CC1CN	326603	InChI=1S/C7H16N2/c1-7(2,3)9-5-6(9)4-8/h6H,4-5,8H2,1-3H3	128.131	1	2	29.03	1	0	1	2	0	2	34	-0.19	105948	-6.057	1.233
CC1(C)CN1CCCN	350025	InChI=1S/C7H16N2/c1-7(2)6-9(7)5-3-4-8/h3-6,8H2,1-2H3	128.131	1	2	29.03	1	0	3	2	0	2	34	0.07	137625	-5.899	1.128
CCCN1CCNCC1	415812	InChI=1S/C7H16N2/c1-2-5-9-6-3-8-4-7-9/h8H,2-7H2,1H3	128.131	1	2	15.27	1	0	2	2	0	1	34	0.75	272335	-5.621	0.944
CN(C)C1CCNCC1	417391	InChI=1S/C7H16N2/c1-9(2)7-3-5-8-6-4-7/h7-8H,3-6H2,1-2H3	128.131	1	2	15.27	1	0	1	2	0	1	34	0.63	239766	-5.548	0.896
NCC1CCCCC1N	430326	InChI=1S/C7H16N2/c8-5-6-3-1-2-4-7(6)9/h6-7H,1-5,8-9H2	128.131	2	2	52.04	1	0	1	2	0	4	34	0.47	204490	-5.808	1.068
NC1CCCCCC1N	431256	InChI=1S/C7H16N2/c8-6-4-2-1-3-5-7(6)9/h6-7H,1-5,8-9H2	128.131	2	2	52.04	1	0	0	2	0	4	34	0.6	234288	-5.987	1.186
NCC1(CN)CCCC1	432593	InChI=1S/C7H16N2/c8-5-7(6-9)3-1-2-4-7/h1-6,8-9H2	128.131	2	2	52.04	1	0	2	2	0	4	34	0.63	240741	-6.089	1.253
CC(C)N=CNC(C)C	437419	InChI=1S/C7H16N2/c1-6(2)8-5-9-7(3)4/h5-7H,1-4H3,(H,8,9)	128.131	1	1	24.39	0.857	0	3	2	0	1	34	-0.86	54391.1	-5.585	0.921
NCC1CCC(N)CC1	445021	InChI=1S/C7H16N2/c8-5-6-1-3-7(9)4-2-6/h6-7H,1-5,8-9H2	128.131	2	2	52.04	1	0	1	2	0	4	34	0.51	212807	-6.119	1.274
CCCCC1(C)NN1C	544645	InChI=1S/C7H16N2/c1-4-5-6-7(2)8-9(7)3/h8H,4-6H2,1-3H3	128.131	1	2	24.95	1	0	3	2	0	1	34	-0.47	79743.4	-6.324	1.409
CNC1CCCN(C)C1	547176	InChI=1S/C7H16N2/c1-8-7-4-3-5-9(2)6-7/h7-8H,3-6H2,1-2H3	128.131	1	2	15.27	1	0	1	2	0	1	34	0.6	232898	-5.56	0.904
C=CCCCCN(C)N	547719	InChI=1S/C7H16N2/c1-3-4-5-6-7-9(2)8/h3H,1,4-8H2,2H3	128.131	1	2	29.26	0.714	0	5	2	0	2	34	-0.43	83542	-4.899	0.467
CCC=NNCCCC	558883	InChI=1S/C7H16N2/c1-3-5-7-9-8-6-4-2/h6,9H,3-5,7H2,1-2H3	128.131	1	2	24.39	0.857	0	5	2	0	1	34	-1.53	27735	-5.009	0.539
CC(C)C1CNCCN1	558976	InChI=1S/C7H16N2/c1-6(2)7-5-8-3-4-9-7/h6-9H,3-5H2,1-2H3	128.131	2	2	24.06	1	0	1	2	0	2	34	0.61	235311	-5.703	0.998
CC(C)CC1(C)NN1C	559407	InChI=1S/C7H16N2/c1-6(2)5-7(3)8-9(7)4/h6,8H,5H2,1-4H3	128.131	1	2	24.95	1	0	2	2	0	1	34	-0.27	98081.1	-6.302	1.395
CNC1CCN(C)CC1	566323	InChI=1S/C7H16N2/c1-8-7-3-5-9(2)6-4-7/h7-8H,3-6H2,1-2H3	128.131	1	2	15.27	1	0	1	2	0	1	34	0.57	226410	-5.594	0.926
NCCC1CCNCC1	1512602	InChI=1S/C7H16N2/c8-4-1-7-2-5-9-6-3-7/h7,9H,1-6,8H2	128.131	2	2	38.05	1	0	2	2	0	3	34	1.01	353106	-5.767	1.041
NCCC1CCCNC1	4070606	InChI=1S/C7H16N2/c8-4-3-7-2-1-5-9-6-7/h7,9H,1-6,8H2	128.131	2	2	38.05	1	0	2	2	0	3	34	0.99	344386	-5.751	1.031
CCCCCCCCN	8143	InChI=1S/C8H19N/c1-2-3-4-5-6-7-8-9/h2-9H2,1H3	129.152	1	1	26.02	1	0	6	1	0	2	35	-1.81	21171.5	-6.155	1.297
O=C1CCC(C(=O)O)N1	499	InChI=1S/C5H7NO3/c7-4-2-1-3(6-4)5(8)9/h3H,1-2H2,(H,6,7)(H,8,9)	129.043	2	2	66.4	0.6	0	1	4	1	2	29	0.22	160309	-6.632	1.613
C=C(NC(C)=O)C(=O)O	79482	InChI=1S/C5H7NO3/c1-3(5(8)9)6-4(2)7/h1H2,2H3,(H,6,7)(H,8,9)	129.043	2	2	66.4	0.2	0	2	4	1	2	29	-0.23	102693	-6.206	1.331
CNC(=O)C=CC(=O)O	95603	InChI=1S/C5H7NO3/c1-6-4(7)2-3-5(8)9/h2-3H,1H3,(H,6,7)(H,8,9)	129.043	2	2	66.4	0.2	0	2	4	1	2	29	-0.48	79537.5	-6.704	1.661
C=CC(=O)NCC(=O)O	100321	InChI=1S/C5H7NO3/c1-2-4(7)6-3-5(8)9/h2H,1,3H2,(H,6,7)(H,8,9)	129.043	2	2	66.4	0.2	0	3	4	1	2	29	-0.28	97399.5	-6.883	1.779
CC(=O)NC=CC(=O)O	246752	InChI=1S/C5H7NO3/c1-4(7)6-3-2-5(8)9/h2-3H,1H3,(H,6,7)(H,8,9)	129.043	2	2	66.4	0.2	0	2	4	1	2	29	-0.54	75551	-6.253	1.362
C=C(CC(N)=O)C(=O)O	418291	InChI=1S/C5H7NO3/c1-3(5(8)9)2-4(6)7/h1-2H2,(H2,6,7)(H,8,9)	129.043	2	2	80.39	0.2	0	3	4	1	3	29	-0.57	73321.6	-7.023	1.871
CN1CCCC1C(=O)O	557	InChI=1S/C6H11NO2/c1-7-4-2-3-5(7)6(8)9/h5H,2-4H2,1H3,(H,8,9)	129.079	1	2	40.54	0.833	0	1	3	1	1	31	0.16	151421	-5.841	1.09
O=C(O)C1CCCCN1	849	InChI=1S/C6H11NO2/c8-6(9)5-3-1-2-4-7-5/h5,7H,1-4H2,(H,8,9)	129.079	2	2	49.33	0.833	0	1	3	1	2	31	0.02	131137	-5.977	1.18
CN1C(=O)NCCC1N	921	InChI=1S/C5H11N3O/c1-8-4(6)2-3-7-5(8)9/h4H,2-3,6H2,1H3,(H,7,9)	129.09	2	2	58.36	0.8	0	0	4	0	3	31	-0.04	123948	-5.938	1.154
O=C(O)C1CCNCC1	3773	InChI=1S/C6H11NO2/c8-6(9)5-1-3-7-4-2-5/h5,7H,1-4H2,(H,8,9)	129.079	2	2	49.33	0.833	0	1	3	1	2	31	0.22	160650	-5.787	1.054
O=C(O)C1CCCNC1	4498	InChI=1S/C6H11NO2/c8-6(9)5-2-1-3-7-4-5/h5,7H,1-4H2,(H,8,9)	129.079	2	2	49.33	0.833	0	1	3	1	2	31	0.21	159950	-5.857	1.1
C=CC(N)CCC(=O)O	5665	InChI=1S/C6H11NO2/c1-2-5(7)3-4-6(8)9/h2,5H,1,3-4,7H2,(H,8,9)	129.079	2	2	63.32	0.5	0	4	3	1	3	31	-0.54	75473.3	-6.258	1.365
NC1CCCC1C(=O)O	429614	InChI=1S/C6H11NO2/c7-5-3-1-2-4(5)6(8)9/h4-5H,1-3,7H2,(H,8,9)	129.079	2	2	63.32	0.833	0	1	3	1	3	31	0	129550	-6.318	1.405
CCCC(=O)N=C(N)N	78132	InChI=1S/C5H11N3O/c1-2-3-4(9)8-5(6)7/h2-3H2,1H3,(H4,6,7,8,9)	129.09	2	1	81.47	0.6	0	2	4	0	4	31	-0.28	97511.6	-6.412	1.468
NCCN1CCNC1=O	80480	InChI=1S/C5H11N3O/c6-1-3-8-4-2-7-5(8)9/h1-4,6H2,(H,7,9)	129.09	2	2	58.36	0.8	0	2	4	0	3	31	0.21	158514	-5.621	0.944
CC1(C(=O)O)CCCN1	95491	InChI=1S/C6H11NO2/c1-6(5(8)9)3-2-4-7-6/h7H,2-4H2,1H3,(H,8,9)	129.079	2	2	49.33	0.833	0	1	3	1	2	31	-0.21	104133	-5.871	1.11
O=C(O)CC1CCCN1	123784	InChI=1S/C6H11NO2/c8-6(9)4-5-2-1-3-7-5/h5,7H,1-4H2,(H,8,9)	129.079	2	2	49.33	0.833	0	2	3	1	2	31	0.06	137485	-5.857	1.1
NC1CCC(C(=O)O)C1	410240	InChI=1S/C6H11NO2/c7-5-2-1-4(3-5)6(8)9/h4-5H,1-3,7H2,(H,8,9)	129.079	2	2	63.32	0.833	0	1	3	1	3	31	0.02	132083	-6.261	1.368
CCC1CC1(N)C(=O)O	133485	InChI=1S/C6H11NO2/c1-2-4-3-6(4,7)5(8)9/h4H,2-3,7H2,1H3,(H,8,9)	129.079	2	2	63.32	0.833	0	2	3	1	3	31	-0.15	110799	-6.462	1.501
O=C(O)CNC1CCC1	151209	InChI=1S/C6H11NO2/c8-6(9)4-7-5-2-1-3-5/h5,7H,1-4H2,(H,8,9)	129.079	2	2	49.33	0.833	0	3	3	1	2	31	-0.05	122559	-5.968	1.174
CC=CCC(N)C(=O)O	168747	InChI=1S/C6H11NO2/c1-2-3-4-5(7)6(8)9/h2-3,5H,4,7H2,1H3,(H,8,9)	129.079	2	2	63.32	0.5	0	3	3	1	3	31	-0.93	50971.4	-6.308	1.399
NCC1CCC1C(=O)O	12610343	InChI=1S/C6H11NO2/c7-3-4-1-2-5(4)6(8)9/h4-5H,1-3,7H2,(H,8,9)	129.079	2	2	63.32	0.833	0	2	3	1	3	31	-0.01	127482	-6.214	1.337
C=C(CN(C)C)C(=O)O	223581	InChI=1S/C6H11NO2/c1-5(6(8)9)4-7(2)3/h1,4H2,2-3H3,(H,8,9)	129.079	1	2	40.54	0.5	0	3	3	1	1	31	0.09	140939	-5.717	1.007
C=C(C)CC(N)C(=O)O	228813	InChI=1S/C6H11NO2/c1-4(2)3-5(7)6(8)9/h5H,1,3,7H2,2H3,(H,8,9)	129.079	2	2	63.32	0.5	0	3	3	1	3	31	-0.4	86813.1	-6.358	1.432
CC(N)(C(=O)O)C1CC1	236508	InChI=1S/C6H11NO2/c1-6(7,5(8)9)4-2-3-4/h4H,2-3,7H2,1H3,(H,8,9)	129.079	2	2	63.32	0.833	0	2	3	1	3	31	-0.17	108526	-6.222	1.341
NC(=O)N1CCNCC1	258192	InChI=1S/C5H11N3O/c6-5(9)8-3-1-7-2-4-8/h7H,1-4H2,(H2,6,9)	129.09	2	2	58.36	0.8	0	0	4	0	3	31	0.06	137657	-5.821	1.076
CN1CCC(C(=O)O)C1	322598	InChI=1S/C6H11NO2/c1-7-3-2-5(4-7)6(8)9/h5H,2-4H2,1H3,(H,8,9)	129.079	1	2	40.54	0.833	0	1	3	1	1	31	0.04	134230	-5.775	1.046
CC1CNC(C(=O)O)C1	352051	InChI=1S/C6H11NO2/c1-4-2-5(6(8)9)7-3-4/h4-5,7H,2-3H2,1H3,(H,8,9)	129.079	2	2	49.33	0.833	0	1	3	1	2	31	-0.11	115608	-5.976	1.179
CN(C)C1(C(=O)O)CC1	386199	InChI=1S/C6H11NO2/c1-7(2)6(3-4-6)5(8)9/h3-4H2,1-2H3,(H,8,9)	129.079	1	2	40.54	0.833	0	2	3	1	1	31	0.32	178532	-5.738	1.021
CC1CCC(C(=O)O)N1	408812	InChI=1S/C6H11NO2/c1-4-2-3-5(7-4)6(8)9/h4-5,7H,2-3H2,1H3,(H,8,9)	129.079	2	2	49.33	0.833	0	1	3	1	2	31	-0.29	96222.7	-6.02	1.208
O=C(O)CN1CCCC1	414564	InChI=1S/C6H11NO2/c8-6(9)5-7-3-1-2-4-7/h1-5H2,(H,8,9)	129.079	1	2	40.54	0.833	0	2	3	1	1	31	0.3	174103	-5.892	1.124
NC(CC1CC1)C(=O)O	519178	InChI=1S/C6H11NO2/c7-5(6(8)9)3-4-1-2-4/h4-5H,1-3,7H2,(H,8,9)	129.079	2	2	63.32	0.833	0	3	3	1	3	31	-0.04	123664	-6.466	1.503
CC1CC1C(N)C(=O)O	22298068	InChI=1S/C6H11NO2/c1-3-2-4(3)5(7)6(8)9/h3-5H,2,7H2,1H3,(H,8,9)	129.079	2	2	63.32	0.833	0	2	3	1	3	31	-0.13	113385	-6.446	1.49
CC1(C)CC1(N)C(=O)O	4519556	InChI=1S/C6H11NO2/c1-5(2)3-6(5,7)4(8)9/h3,7H2,1-2H3,(H,8,9)	129.079	2	2	63.32	0.833	0	1	3	1	3	31	-0.28	97761.8	-6.397	1.458
NCCC1(C(=O)O)CC1	1502040	InChI=1S/C6H11NO2/c7-4-3-6(1-2-6)5(8)9/h1-4,7H2,(H,8,9)	129.079	2	2	63.32	0.833	0	3	3	1	3	31	-0.06	121466	-6.228	1.346
O=C(O)CC1CCNC1	4125298	InChI=1S/C6H11NO2/c8-6(9)3-5-1-2-7-4-5/h5,7H,1-4H2,(H,8,9)	129.079	2	2	49.33	0.833	0	2	3	1	2	31	0.26	167027	-5.771	1.044
CC1CNCC1C(=O)O	4122651	InChI=1S/C6H11NO2/c1-4-2-7-3-5(4)6(8)9/h4-5,7H,2-3H2,1H3,(H,8,9)	129.079	2	2	49.33	0.833	0	1	3	1	2	31	-0.03	125299	-5.746	1.027
CC1(C(=O)O)CCNC1	3509091	InChI=1S/C6H11NO2/c1-6(5(8)9)2-3-7-4-6/h7H,2-4H2,1H3,(H,8,9)	129.079	2	2	49.33	0.833	0	1	3	1	2	31	-0.04	123544	-5.835	1.086
OCCC1CCCCN1	15144	InChI=1S/C7H15NO/c9-6-4-7-3-1-2-5-8-7/h7-9H,1-6H2	129.115	2	2	32.26	1	0	2	2	0	2	33	0.73	268546	-5.795	1.06
OCCC1CCNCC1	73953	InChI=1S/C7H15NO/c9-6-3-7-1-4-8-5-2-7/h7-9H,1-6H2	129.115	2	2	32.26	1	0	2	2	0	2	33	0.69	256513	-5.784	1.052
NCC1(O)CCCCC1	77614	InChI=1S/C7H15NO/c8-6-7(9)4-2-1-3-5-7/h9H,1-6,8H2	129.115	2	2	46.25	1	0	1	2	0	3	33	0.43	199077	-6.185	1.317
CCNCCCC(C)=O	100963	InChI=1S/C7H15NO/c1-3-8-6-4-5-7(2)9/h8H,3-6H2,1-2H3	129.115	1	2	29.1	0.857	0	5	2	0	1	33	0.02	131547	-5.753	1.032
CC(C)N=NNC(C)C	150088	InChI=1S/C6H15N3/c1-5(2)7-9-8-6(3)4/h5-6H,1-4H3,(H,7,8)	129.127	1	2	36.75	1	0	3	3	0	1	33	-1.64	25108.2	-5.86	1.102
C=CC(O)CNCCC	174511	InChI=1S/C7H15NO/c1-3-5-8-6-7(9)4-2/h4,7-9H,2-3,5-6H2,1H3	129.115	2	2	32.26	0.714	0	5	2	0	2	33	0.3	175041	-5.744	1.026
CC(O)C1CCCNC1	225570	InChI=1S/C7H15NO/c1-6(9)7-3-2-4-8-5-7/h6-9H,2-5H2,1H3	129.115	2	2	32.26	1	0	1	2	0	2	33	0.65	246908	-5.776	1.047
CCCNCCC(C)=O	238494	InChI=1S/C7H15NO/c1-3-5-8-6-4-7(2)9/h8H,3-6H2,1-2H3	129.115	1	2	29.1	0.857	0	5	2	0	1	33	0.02	131424	-5.774	1.046
CC(=O)C(N)CC(C)C	315903	InChI=1S/C7H15NO/c1-5(2)4-7(8)6(3)9/h5,7H,4,8H2,1-3H3	129.115	1	2	43.09	0.857	0	3	2	0	2	33	-0.89	52936.4	-6.172	1.309
CNC1CCCCC1O	316731	InChI=1S/C7H15NO/c1-8-6-4-2-3-5-7(6)9/h6-9H,2-5H2,1H3	129.115	2	2	32.26	1	0	1	2	0	2	33	0.42	195853	-5.812	1.071
CC1(NO)CCCCC1	316866	InChI=1S/C7H15NO/c1-7(8-9)5-3-2-4-6-7/h8-9H,2-6H2,1H3	129.115	2	2	32.26	1	0	1	2	0	2	33	-0.81	57609.3	-6.279	1.379
CC(O)C1CCCCN1	335682	InChI=1S/C7H15NO/c1-6(9)7-4-2-3-5-8-7/h6-9H,2-5H2,1H3	129.115	2	2	32.26	1	0	1	2	0	2	33	0.62	239353	-5.848	1.094
CC(O)C1CCNCC1	338321	InChI=1S/C7H15NO/c1-6(9)7-2-4-8-5-3-7/h6-9H,2-5H2,1H3	129.115	2	2	32.26	1	0	1	2	0	2	33	0.63	241232	-5.787	1.054
NC1(CO)CCCCC1	409153	InChI=1S/C7H15NO/c8-7(6-9)4-2-1-3-5-7/h9H,1-6,8H2	129.115	2	2	46.25	1	0	1	2	0	3	33	0.48	209046	-6.28	1.38
CCCCC(N)C(C)=O	409945	InChI=1S/C7H15NO/c1-3-4-5-7(8)6(2)9/h7H,3-5,8H2,1-2H3	129.115	1	2	43.09	0.857	0	4	2	0	2	33	-0.74	61428.9	-6.324	1.409
CCCC(=O)CCNC	419587	InChI=1S/C7H15NO/c1-3-4-7(9)5-6-8-2/h8H,3-6H2,1-2H3	129.115	1	2	29.1	0.857	0	5	2	0	1	33	-0.1	117097	-5.804	1.066
NC1CCC(CO)CC1	424390	InChI=1S/C7H15NO/c8-7-3-1-6(5-9)2-4-7/h6-7,9H,1-5,8H2	129.115	2	2	46.25	1	0	1	2	0	3	33	0.52	217893	-6.2	1.327
OCNC1CCCCC1	445222	InChI=1S/C7H15NO/c9-6-8-7-4-2-1-3-5-7/h7-9H,1-6H2	129.115	2	2	32.26	1	0	2	2	0	2	33	0.23	161826	-5.975	1.179
NCC1CCCCC1O	533885	InChI=1S/C7H15NO/c8-5-6-3-1-2-4-7(6)9/h6-7,9H,1-5,8H2	129.115	2	2	46.25	1	0	1	2	0	3	33	0.44	200711	-6.081	1.248
CNCC(C)(C)C(C)=O	541550	InChI=1S/C7H15NO/c1-6(9)7(2,3)5-8-4/h8H,5H2,1-4H3	129.115	1	2	29.1	0.857	0	3	2	0	1	33	-0.06	121993	-5.802	1.064
NC1CCCCC1CO	544863	InChI=1S/C7H15NO/c8-7-4-2-1-3-6(7)5-9/h6-7,9H,1-5,8H2	129.115	2	2	46.25	1	0	1	2	0	3	33	0.39	191001	-6.173	1.309
CC1NCCC(O)C1C	544916	InChI=1S/C7H15NO/c1-5-6(2)8-4-3-7(5)9/h5-9H,3-4H2,1-2H3	129.115	2	2	32.26	1	0	0	2	0	2	33	0.22	160345	-5.803	1.065
CNC(C(C)=O)C(C)C	3268737	InChI=1S/C7H15NO/c1-5(2)7(8-4)6(3)9/h5,7-8H,1-4H3	129.115	1	2	29.1	0.857	0	3	2	0	1	33	-0.13	113050	-5.89	1.122
CNCC(=O)C(C)(C)C	1415631	InChI=1S/C7H15NO/c1-7(2,3)6(9)5-8-4/h8H,5H2,1-4H3	129.115	1	2	29.1	0.857	0	2	2	0	1	33	0	128961	-5.893	1.124
OCCC1CCCNC1	2762716	InChI=1S/C7H15NO/c9-5-3-7-2-1-4-8-6-7/h7-9H,1-6H2	129.115	2	2	32.26	1	0	2	2	0	2	33	0.69	257185	-5.774	1.045
CCCCC(CC)CN	7719	InChI=1S/C8H19N/c1-3-5-6-8(4-2)7-9/h8H,3-7,9H2,1-2H3	129.152	1	1	26.02	1	0	5	1	0	2	35	-1.62	25644.6	-6.074	1.244
CC(C)CNCC(C)C	8085	InChI=1S/C8H19N/c1-7(2)5-9-6-8(3)4/h7-9H,5-6H2,1-4H3	129.152	1	1	12.03	1	0	4	1	0	1	35	-1.59	26389.6	-5.661	0.971
CCCCNCCCC	8148	InChI=1S/C8H19N/c1-3-5-7-9-8-6-4-2/h9H,3-8H2,1-2H3	129.152	1	1	12.03	1	0	6	1	0	1	35	-1.73	22812	-5.674	0.979
CCCCCC(C)NC	10896	InChI=1S/C8H19N/c1-4-5-6-7-8(2)9-3/h8-9H,4-7H2,1-3H3	129.152	1	1	12.03	1	0	5	1	0	1	35	-1.74	22573.1	-5.724	1.013
CC(C)CCCC(C)N	10982	InChI=1S/C8H19N/c1-7(2)5-4-6-8(3)9/h7-8H,4-6,9H2,1-3H3	129.152	1	1	26.02	1	0	4	1	0	2	35	-1.67	24394.8	-6.149	1.293
CCC(C)NC(C)CC	12277	InChI=1S/C8H19N/c1-5-7(3)9-8(4)6-2/h7-9H,5-6H2,1-4H3	129.152	1	1	12.03	1	0	4	1	0	1	35	-1.83	20734.4	-5.539	0.89
CCCCCCC(C)N	12735	InChI=1S/C8H19N/c1-3-4-5-6-7-8(2)9/h8H,3-7,9H2,1-2H3	129.152	1	1	26.02	1	0	5	1	0	2	35	-1.67	24392.7	-6.086	1.252
CCCCNCC(C)C	30315	InChI=1S/C8H19N/c1-4-5-6-9-7-8(2)3/h8-9H,4-7H2,1-3H3	129.152	1	1	12.03	1	0	5	1	0	1	35	-1.6	26082.6	-5.68	0.983
CC(C)(C)NC(C)(C)C	30889	InChI=1S/C8H19N/c1-7(2,3)9-8(4,5)6/h9H,1-6H3	129.152	1	1	12.03	1	0	0	1	0	1	35	-2	17514.4	-5.397	0.796
CCNC(C)CC(C)C	39359	InChI=1S/C8H19N/c1-5-9-8(4)6-7(2)3/h7-9H,5-6H2,1-4H3	129.152	1	1	12.03	1	0	4	1	0	1	35	-1.76	22171.7	-5.557	0.902
CCCC(N)(CC)CC	41707	InChI=1S/C8H19N/c1-4-7-8(9,5-2)6-3/h4-7,9H2,1-3H3	129.152	1	1	26.02	1	0	4	1	0	2	35	-1.76	22207.9	-6.06	1.235
CCCCC(C)(C)NC	44595	InChI=1S/C8H19N/c1-5-6-7-8(2,3)9-4/h9H,5-7H2,1-4H3	129.152	1	1	12.03	1	0	4	1	0	1	35	-1.99	17740.7	-5.564	0.906
CNC(C)CCC(C)C	44596	InChI=1S/C8H19N/c1-7(2)5-6-8(3)9-4/h7-9H,5-6H2,1-4H3	129.152	1	1	12.03	1	0	4	1	0	1	35	-1.77	22065.8	-5.558	0.903
CCCC(C)(CC)NC	44775	InChI=1S/C8H19N/c1-5-7-8(3,6-2)9-4/h9H,5-7H2,1-4H3	129.152	1	1	12.03	1	0	4	1	0	1	35	-1.78	21747.2	-5.561	0.904
CCCCC(CC)NC	44808	InChI=1S/C8H19N/c1-4-6-7-8(5-2)9-3/h8-9H,4-7H2,1-3H3	129.152	1	1	12.03	1	0	5	1	0	1	35	-1.69	23773.4	-5.705	1
CCCCCNCCC	47475	InChI=1S/C8H19N/c1-3-5-6-8-9-7-4-2/h9H,3-8H2,1-2H3	129.152	1	1	12.03	1	0	6	1	0	1	35	-1.74	22749.6	-5.696	0.994
CC(C)(C)CC(C)(C)N	61017	InChI=1S/C8H19N/c1-7(2,3)6-8(4,5)9/h6,9H2,1-5H3	129.152	1	1	26.02	1	0	1	1	0	2	35	-2	17463.2	-5.945	1.159
CCNC(C)(CC)CC	70906	InChI=1S/C8H19N/c1-5-8(4,6-2)9-7-3/h9H,5-7H2,1-4H3	129.152	1	1	12.03	1	0	4	1	0	1	35	-1.79	21539.1	-5.571	0.911
CC(C)CCCCCN	73985	InChI=1S/C8H19N/c1-8(2)6-4-3-5-7-9/h8H,3-7,9H2,1-2H3	129.152	1	1	26.02	1	0	5	1	0	2	35	-1.78	21851.7	-6.153	1.296
CCCCNC(C)(C)C	85447	InChI=1S/C8H19N/c1-5-6-7-9-8(2,3)4/h9H,5-7H2,1-4H3	129.152	1	1	12.03	1	0	3	1	0	1	35	-1.88	19620	-5.553	0.9
CCCCCCCNC	93190	InChI=1S/C8H19N/c1-3-4-5-6-7-8-9-2/h9H,3-8H2,1-2H3	129.152	1	1	12.03	1	0	6	1	0	1	35	-1.86	20045.1	-5.743	1.025
CCC(C)CC(N)CC	107000	InChI=1S/C8H19N/c1-4-7(3)6-8(9)5-2/h7-8H,4-6,9H2,1-3H3	129.152	1	1	26.02	1	0	4	1	0	2	35	-1.64	25129.2	-6.051	1.228
CCC(C)CC(C)NC	110742	InChI=1S/C8H19N/c1-5-7(2)6-8(3)9-4/h7-9H,5-6H2,1-4H3	129.152	1	1	12.03	1	0	4	1	0	1	35	-1.77	21981.4	-5.565	0.907
CCC(CC)(CC)NC	118440	InChI=1S/C8H19N/c1-5-8(6-2,7-3)9-4/h9H,5-7H2,1-4H3	129.152	1	1	12.03	1	0	4	1	0	1	35	-1.89	19481.8	-5.551	0.898
CNC(C)(C)C(C)(C)C	122474	InChI=1S/C8H19N/c1-7(2,3)8(4,5)9-6/h9H,1-6H3	129.152	1	1	12.03	1	0	1	1	0	1	35	-1.91	19069.2	-5.5	0.864
CCCC(CN)CCC	170420	InChI=1S/C8H19N/c1-3-5-8(7-9)6-4-2/h8H,3-7,9H2,1-2H3	129.152	1	1	26.02	1	0	5	1	0	2	35	-1.69	23829.2	-6.067	1.239
CCC(C)(N)C(C)(C)C	207361	InChI=1S/C8H19N/c1-6-8(5,9)7(2,3)4/h6,9H2,1-5H3	129.152	1	1	26.02	1	0	1	1	0	2	35	-1.86	20048.7	-6.035	1.218
CCCC(C)(C)NCC	214510	InChI=1S/C8H19N/c1-5-7-8(3,4)9-6-2/h9H,5-7H2,1-4H3	129.152	1	1	12.03	1	0	4	1	0	1	35	-1.92	18893	-5.558	0.903
CC(C)(C)C(C)(C)CN	407722	InChI=1S/C8H19N/c1-7(2,3)8(4,5)6-9/h6,9H2,1-5H3	129.152	1	1	26.02	1	0	1	1	0	2	35	-1.75	22434.1	-6.061	1.236
CCCCCC(C)(C)N	518121	InChI=1S/C8H19N/c1-4-5-6-7-8(2,3)9/h4-7,9H2,1-3H3	129.152	1	1	26.02	1	0	4	1	0	2	35	-1.8	21297.5	-6.071	1.242
CCCCC(N)C(C)C	518326	InChI=1S/C8H19N/c1-4-5-6-8(9)7(2)3/h7-8H,4-6,9H2,1-3H3	129.152	1	1	26.02	1	0	4	1	0	2	35	-1.68	24062.2	-6.059	1.234
CC(C)(C)CCCCN	521948	InChI=1S/C8H19N/c1-8(2,3)6-4-5-7-9/h4-7,9H2,1-3H3	129.152	1	1	26.02	1	0	3	1	0	2	35	-1.97	18056.3	-6.15	1.294
CC(C)CCNC(C)C	527114	InChI=1S/C8H19N/c1-7(2)5-6-9-8(3)4/h7-9H,5-6H2,1-4H3	129.152	1	1	12.03	1	0	4	1	0	1	35	-1.85	20243	-5.719	1.009
CCCCC(C)NCC	527123	InChI=1S/C8H19N/c1-4-6-7-8(3)9-5-2/h8-9H,4-7H2,1-3H3	129.152	1	1	12.03	1	0	5	1	0	1	35	-1.72	23051.8	-5.705	1
CC(C)CNC(C)(C)C	527145	InChI=1S/C8H19N/c1-7(2)6-9-8(3,4)5/h7,9H,6H2,1-5H3	129.152	1	1	12.03	1	0	2	1	0	1	35	-1.76	22254.3	-5.537	0.889
CCC(C)NCC(C)C	527148	InChI=1S/C8H19N/c1-5-8(4)9-6-7(2)3/h7-9H,5-6H2,1-4H3	129.152	1	1	12.03	1	0	4	1	0	1	35	-1.75	22402	-5.515	0.874
CCC(C)CCC(C)N	541442	InChI=1S/C8H19N/c1-4-7(2)5-6-8(3)9/h7-8H,4-6,9H2,1-3H3	129.152	1	1	26.02	1	0	4	1	0	2	35	-1.69	23826.8	-6.147	1.292
CCCCCCNCC	546879	InChI=1S/C8H19N/c1-3-5-6-7-8-9-4-2/h9H,3-8H2,1-2H3	129.152	1	1	12.03	1	0	6	1	0	1	35	-1.76	22156.5	-5.727	1.014
CCCCCC(N)CC	547362	InChI=1S/C8H19N/c1-3-5-6-7-8(9)4-2/h8H,3-7,9H2,1-2H3	129.152	1	1	26.02	1	0	5	1	0	2	35	-1.68	24151.7	-6.052	1.229
CCCNCC(C)(C)C	551573	InChI=1S/C8H19N/c1-5-6-9-7-8(2,3)4/h9H,5-7H2,1-4H3	129.152	1	1	12.03	1	0	3	1	0	1	35	-1.86	20187.3	-5.685	0.987
C=C(CC(=O)O)C(=O)O	811	InChI=1S/C5H6O4/c1-3(5(8)9)2-4(6)7/h1-2H2,(H,6,7)(H,8,9)	130.027	2	2	74.6	0.2	0	3	4	2	2	28	-0.04	124896	-7.297	2.053
CC(=CC(=O)O)C(=O)O	874	InChI=1S/C5H6O4/c1-3(5(8)9)2-4(6)7/h2H,1H3,(H,6,7)(H,8,9)	130.027	2	2	74.6	0.2	0	2	4	2	2	28	0.13	147936	-7.283	2.043
O=C(O)C1(C(=O)O)CC1	69017	InChI=1S/C5H6O4/c6-3(7)5(1-2-5)4(8)9/h1-2H2,(H,6,7)(H,8,9)	130.027	2	2	74.6	0.6	0	2	4	2	2	28	-0.3	95885	-7.485	2.177
O=C(O)C=CCC(=O)O	74406	InChI=1S/C5H6O4/c6-4(7)2-1-3-5(8)9/h1-2H,3H2,(H,6,7)(H,8,9)	130.027	2	2	74.6	0.2	0	3	4	2	2	28	-0.67	66445.7	-7.299	2.054
O=C(O)C1CC1C(=O)O	136524	InChI=1S/C5H6O4/c6-4(7)2-1-3(2)5(8)9/h2-3H,1H2,(H,6,7)(H,8,9)	130.027	2	2	74.6	0.6	0	2	4	2	2	28	-0.44	83505.5	-7.491	2.181
O=C(O)N1CCNC1=O	1285964	InChI=1S/C4H6N2O3/c7-3-5-1-2-6(3)4(8)9/h1-2H2,(H,5,7)(H,8,9)	130.038	2	2	69.64	0.5	0	0	5	1	2	28	-0.23	103726	-6.44	1.486
CCC(C)C(=O)C(=O)O	47	InChI=1S/C6H10O3/c1-3-4(2)5(7)6(8)9/h4H,3H2,1-2H3,(H,8,9)	130.063	1	2	54.37	0.667	0	3	3	1	1	30	-0.2	106779	-6.872	1.772
CC(C)CC(=O)C(=O)O	70	InChI=1S/C6H10O3/c1-4(2)3-5(7)6(8)9/h4H,3H2,1-2H3,(H,8,9)	130.063	1	2	54.37	0.667	0	3	3	1	1	30	-0.32	94121	-6.877	1.775
CC(C)(C)C(=O)C(=O)O	13150	InChI=1S/C6H10O3/c1-6(2,3)4(7)5(8)9/h1-3H3,(H,8,9)	130.063	1	2	54.37	0.667	0	1	3	1	1	30	-0.15	112352	-6.739	1.684
CC(=O)CCCC(=O)O	18407	InChI=1S/C6H10O3/c1-5(7)3-2-4-6(8)9/h2-4H2,1H3,(H,8,9)	130.063	1	2	54.37	0.667	0	4	3	1	1	30	-0.5	78802.5	-6.736	1.682
CCC(C(C)=O)C(=O)O	20493	InChI=1S/C6H10O3/c1-3-5(4(2)7)6(8)9/h5H,3H2,1-2H3,(H,8,9)	130.063	1	2	54.37	0.667	0	3	3	1	1	30	-0.03	126541	-6.64	1.618
CCCCC(=O)C(=O)O	159664	InChI=1S/C6H10O3/c1-2-3-4-5(7)6(8)9/h2-4H2,1H3,(H,8,9)	130.063	1	2	54.37	0.667	0	4	3	1	1	30	-0.78	59860.4	-6.912	1.798
CCC(=O)C(C)C(=O)O	189028	InChI=1S/C6H10O3/c1-3-5(7)4(2)6(8)9/h4H,3H2,1-2H3,(H,8,9)	130.063	1	2	54.37	0.667	0	3	3	1	1	30	-0.14	112560	-6.882	1.778
CC(=O)CC(C)C(=O)O	225902	InChI=1S/C6H10O3/c1-4(6(8)9)3-5(2)7/h4H,3H2,1-2H3,(H,8,9)	130.063	1	2	54.37	0.667	0	3	3	1	1	30	-0.21	105195	-6.806	1.728
CC(=O)C(C)CC(=O)O	246523	InChI=1S/C6H10O3/c1-4(5(2)7)3-6(8)9/h4H,3H2,1-2H3,(H,8,9)	130.063	1	2	54.37	0.667	0	3	3	1	1	30	-0.2	106218	-6.689	1.65
CCCC(=O)CC(=O)O	439658	InChI=1S/C6H10O3/c1-2-3-5(7)4-6(8)9/h2-4H2,1H3,(H,8,9)	130.063	1	2	54.37	0.667	0	4	3	1	1	30	-0.44	83590.2	-6.66	1.631
CC(C)C(=O)CC(=O)O	440024	InChI=1S/C6H10O3/c1-4(2)5(7)3-6(8)9/h4H,3H2,1-2H3,(H,8,9)	130.063	1	2	54.37	0.667	0	3	3	1	1	30	-0.11	116727	-6.685	1.648
O=C(O)N1CCNCC1	131766	InChI=1S/C5H10N2O2/c8-5(9)7-3-1-6-2-4-7/h6H,1-4H2,(H,8,9)	130.074	2	2	52.57	0.8	0	0	4	1	2	30	0.04	134967	-5.91	1.135
CC(=N)N(C)CC(=O)O	316534	InChI=1S/C5H10N2O2/c1-4(6)7(2)3-5(8)9/h6H,3H2,1-2H3,(H,8,9)	130.074	2	2	64.39	0.6	0	2	4	1	2	30	-0.07	120889	-5.804	1.065
CC(C)CC(N)C(=O)O	857	InChI=1S/C6H13NO2/c1-4(2)3-5(7)6(8)9/h4-5H,3,7H2,1-2H3,(H,8,9)	131.095	2	2	63.32	0.833	0	3	3	1	3	31	-0.89	53975.2	-6.417	1.471
CCCCCCC(=O)O	8094	InChI=1S/C7H14O2/c1-2-3-4-5-6-7(8)9/h2-6H2,1H3,(H,8,9)	130.099	1	1	37.3	0.857	0	5	2	1	1	32	-1.73	23140.7	-7.521	2.201
CC(C)CCCC(=O)O	12344	InChI=1S/C7H14O2/c1-6(2)4-3-5-7(8)9/h6H,3-5H2,1-2H3,(H,8,9)	130.099	1	1	37.3	0.857	0	4	2	1	1	32	-1.5	28909.1	-7.512	2.195
CC(C)(C)CCC(=O)O	14237	InChI=1S/C7H14O2/c1-7(2,3)5-4-6(8)9/h4-5H2,1-3H3,(H,8,9)	130.099	1	1	37.3	0.857	0	2	2	1	1	32	-1.35	33860	-7.529	2.206
CCCC(C)(C)C(=O)O	14455	InChI=1S/C7H14O2/c1-4-5-7(2,3)6(8)9/h4-5H2,1-3H3,(H,8,9)	130.099	1	1	37.3	0.857	0	3	2	1	1	32	-1.15	41059.6	-7.333	2.076
CCC(C)CCC(=O)O	15271	InChI=1S/C7H14O2/c1-3-6(2)4-5-7(8)9/h6H,3-5H2,1-2H3,(H,8,9)	130.099	1	1	37.3	0.857	0	4	2	1	1	32	-1.47	29886.7	-7.535	2.21
CCCCC(C)C(=O)O	20653	InChI=1S/C7H14O2/c1-3-4-5-6(2)7(8)9/h6H,3-5H2,1-2H3,(H,8,9)	130.099	1	1	37.3	0.857	0	4	2	1	1	32	-1.52	28435.4	-7.425	2.137
CCC(C)(CC)C(=O)O	29846	InChI=1S/C7H14O2/c1-4-7(3,5-2)6(8)9/h4-5H2,1-3H3,(H,8,9)	130.099	1	1	37.3	0.857	0	3	2	1	1	32	-1.07	44802.7	-7.306	2.058
CCCC(CC)C(=O)O	30020	InChI=1S/C7H14O2/c1-3-5-6(4-2)7(8)9/h6H,3-5H2,1-2H3,(H,8,9)	130.099	1	1	37.3	0.857	0	4	2	1	1	32	-1.26	37061.1	-7.444	2.15
CCCC(C)CC(=O)O	95315	InChI=1S/C7H14O2/c1-3-4-6(2)5-7(8)9/h6H,3-5H2,1-2H3,(H,8,9)	130.099	1	1	37.3	0.857	0	4	2	1	1	32	-1.41	31809.9	-7.483	2.176
CCC(CC)CC(=O)O	134460	InChI=1S/C7H14O2/c1-3-6(4-2)5-7(8)9/h6H,3-5H2,1-2H3,(H,8,9)	130.099	1	1	37.3	0.857	0	4	2	1	1	32	-1.34	34164.6	-7.494	2.183
CC(C)C(C)CC(=O)O	226113	InChI=1S/C7H14O2/c1-5(2)6(3)4-7(8)9/h5-6H,4H2,1-3H3,(H,8,9)	130.099	1	1	37.3	0.857	0	3	2	1	1	32	-1.23	37878.5	-7.494	2.183
CC(C)C(C)(C)C(=O)O	639797	InChI=1S/C7H14O2/c1-5(2)7(3,4)6(8)9/h5H,1-4H3,(H,8,9)	130.099	1	1	37.3	0.857	0	2	2	1	1	32	-1.06	45087.8	-7.287	2.046
CN(C)CCN=C(N)N	26500	InChI=1S/C5H14N4/c1-9(2)4-3-8-5(6)7/h3-4H2,1-2H3,(H4,6,7,8)	130.122	2	2	67.64	0.8	0	3	4	0	4	32	-0.25	101325	-5.549	0.896
NCCCCCC(N)=O	67798	InChI=1S/C6H14N2O/c7-5-3-1-2-4-6(8)9/h1-5,7H2,(H2,8,9)	130.111	2	2	69.11	0.833	0	5	3	0	4	32	0.59	235471	-6.196	1.325
CC(C)CC(N)C(N)=O	114616	InChI=1S/C6H14N2O/c1-4(2)3-5(7)6(8)9/h4-5H,3,7H2,1-2H3,(H2,8,9)	130.111	2	2	69.11	0.833	0	3	3	0	4	32	-0.31	95806.9	-6.325	1.41
CCCCCC(=O)NN	75548	InChI=1S/C6H14N2O/c1-2-3-4-5-6(9)8-7/h2-5,7H2,1H3,(H,8,9)	130.111	2	2	55.12	0.833	0	4	3	0	3	32	-0.06	122748	-6.697	1.656
CC(=O)NCCCCN	122356	InChI=1S/C6H14N2O/c1-6(9)8-5-3-2-4-7/h2-5,7H2,1H3,(H,8,9)	130.111	2	2	55.12	0.833	0	4	3	0	3	32	0.38	189426	-6.19	1.321
CCNN(CC)C(C)=O	152093	InChI=1S/C6H14N2O/c1-4-7-8(5-2)6(3)9/h7H,4-5H2,1-3H3	130.111	1	2	32.34	0.833	0	3	3	0	1	32	0.14	149340	-5.824	1.079
CCCCNC(=O)CN	154151	InChI=1S/C6H14N2O/c1-2-3-4-8-6(9)5-7/h2-5,7H2,1H3,(H,8,9)	130.111	2	2	55.12	0.833	0	4	3	0	3	32	0.3	175097	-6.184	1.316
CN(C)C(=NN)N(C)C	415874	InChI=1S/C5H14N4/c1-8(2)5(7-6)9(3)4/h6H2,1-4H3	130.122	1	2	44.86	0.8	0	0	4	0	2	32	-0.42	85523	-4.508	0.208
CCN(CC)C(=O)CN	420729	InChI=1S/C6H14N2O/c1-3-8(4-2)6(9)5-7/h3-5,7H2,1-2H3	130.111	1	2	46.33	0.833	0	3	3	0	2	32	0.14	149478	-6.003	1.197
CCCCC(N)C(N)=O	3428875	InChI=1S/C6H14N2O/c1-2-3-4-5(7)6(8)9/h5H,2-4,7H2,1H3,(H2,8,9)	130.111	2	2	69.11	0.833	0	4	3	0	4	32	-0.16	110391	-6.359	1.432
CNCCCN(C)C=O	541694	InChI=1S/C6H14N2O/c1-7-4-3-5-8(2)6-9/h6-7H,3-5H2,1-2H3	130.111	1	2	32.34	0.833	0	5	3	0	1	32	0.91	324422	-5.793	1.058
CCC(C)C(N)C(N)=O	3866017	InChI=1S/C6H14N2O/c1-3-4(2)5(7)6(8)9/h4-5H,3,7H2,1-2H3,(H2,8,9)	130.111	2	2	69.11	0.833	0	3	3	0	4	32	-0.21	105961	-6.235	1.35
S=C1NCCCCN1	736589	InChI=1S/C5H10N2S/c8-5-6-3-1-2-4-7-5/h1-4H2,(H2,6,7,8)	130.056	2	1	24.06	0.8	0	0	3	0	2	28	0.17	153505	-5.73	1.017
NC(=S)N1CCCC1	1559568	InChI=1S/C5H10N2S/c6-5(8)7-3-1-2-4-7/h1-4H2,(H2,6,8)	130.056	1	1	29.26	0.8	0	0	3	0	2	28	-0.47	81135.9	-5.824	1.079
CCCCCCCNN	17565	InChI=1S/C7H18N2/c1-2-3-4-5-6-7-9-8/h9H,2-8H2,1H3	130.147	2	2	38.05	1	0	6	2	0	3	34	-0.74	62148.3	-4.815	0.411
CCCCCC(C)NN	28526	InChI=1S/C7H18N2/c1-3-4-5-6-7(2)9-8/h7,9H,3-6,8H2,1-2H3	130.147	2	2	38.05	1	0	5	2	0	3	34	-0.93	51262	-4.869	0.447
CC(C)(C)NCCCN	40274	InChI=1S/C7H18N2/c1-7(2,3)9-6-4-5-8/h9H,4-6,8H2,1-3H3	130.147	2	2	38.05	1	0	3	2	0	3	34	0.11	144685	-5.578	0.916
CCN(CC)CCCN	61011	InChI=1S/C7H18N2/c1-3-9(4-2)7-5-6-8/h3-8H2,1-2H3	130.147	1	2	29.26	1	0	5	2	0	2	34	0.3	175280	-5.339	0.758
CCN(CC)CCNC	66034	InChI=1S/C7H18N2/c1-4-9(5-2)7-6-8-3/h8H,4-7H2,1-3H3	130.147	1	2	15.27	1	0	5	2	0	1	34	0.4	193635	-5.297	0.73
NCCCCCCCN	69533	InChI=1S/C7H18N2/c8-6-4-2-1-3-5-7-9/h1-9H2	130.147	2	2	52.04	1	0	6	2	0	4	34	0.22	161518	-6.162	1.302
CC(C)NCC(C)(C)N	79532	InChI=1S/C7H18N2/c1-6(2)9-5-7(3,4)8/h6,9H,5,8H2,1-4H3	130.147	2	2	38.05	1	0	3	2	0	3	34	-0.07	121359	-5.735	1.02
CCNCCCNCC	82334	InChI=1S/C7H18N2/c1-3-8-6-5-7-9-4-2/h8-9H,3-7H2,1-2H3	130.147	2	2	24.06	1	0	6	2	0	2	34	0.4	193949	-5.689	0.989
CCNCCCN(C)C	88082	InChI=1S/C7H18N2/c1-4-8-6-5-7-9(2)3/h8H,4-7H2,1-3H3	130.147	1	2	15.27	1	0	5	2	0	1	34	0.53	221717	-5.598	0.929
CCCCNCCCN	95733	InChI=1S/C7H18N2/c1-2-3-6-9-7-4-5-8/h9H,2-8H2,1H3	130.147	2	2	38.05	1	0	6	2	0	3	34	0.51	216245	-5.609	0.936
CN(C)CC(C)(C)CN	104477	InChI=1S/C7H18N2/c1-7(2,5-8)6-9(3)4/h5-6,8H2,1-4H3	130.147	1	2	29.26	1	0	3	2	0	2	34	0	130042	-5.522	0.879
CCCNN(CC)CC	105424	InChI=1S/C7H18N2/c1-4-7-8-9(5-2)6-3/h8H,4-7H2,1-3H3	130.147	1	2	15.27	1	0	5	2	0	1	34	-0.61	70590.2	-5.445	0.828
CCC(C)CC(C)NN	202793	InChI=1S/C7H18N2/c1-4-6(2)5-7(3)9-8/h6-7,9H,4-5,8H2,1-3H3	130.147	2	2	38.05	1	0	4	2	0	3	34	-0.77	60077.3	-4.661	0.309
CNCCCCCNC	407156	InChI=1S/C7H18N2/c1-8-6-4-3-5-7-9-2/h8-9H,3-7H2,1-2H3	130.147	2	2	24.06	1	0	6	2	0	2	34	0.39	192654	-5.716	1.007
CNCC(C)(C)CNC	428467	InChI=1S/C7H18N2/c1-7(2,5-8-3)6-9-4/h8-9H,5-6H2,1-4H3	130.147	2	2	24.06	1	0	4	2	0	2	34	0.06	138746	-5.665	0.973
CCC(CC)(CN)CN	432589	InChI=1S/C7H18N2/c1-3-7(4-2,5-8)6-9/h3-6,8-9H2,1-2H3	130.147	2	2	52.04	1	0	4	2	0	4	34	-0.04	125323	-5.94	1.155
CC(C)(C)C(CN)CN	544557	InChI=1S/C7H18N2/c1-7(2,3)6(4-8)5-9/h6H,4-5,8-9H2,1-3H3	130.147	2	2	52.04	1	0	2	2	0	4	34	-0.27	99088.3	-5.864	1.105
CCCCCNN(C)C	547900	InChI=1S/C7H18N2/c1-4-5-6-7-8-9(2)3/h8H,4-7H2,1-3H3	130.147	1	2	15.27	1	0	5	2	0	1	34	-0.58	73032.3	-5.773	1.045
CC(C)CCNN(C)C	547936	InChI=1S/C7H18N2/c1-7(2)5-6-8-9(3)4/h7-8H,5-6H2,1-4H3	130.147	1	2	15.27	1	0	4	2	0	1	34	-0.8	58674.3	-5.755	1.033
CCCC(C)NN(C)C	548059	InChI=1S/C7H18N2/c1-5-6-7(2)8-9(3)4/h7-8H,5-6H2,1-4H3	130.147	1	2	15.27	1	0	4	2	0	1	34	-0.82	57063.7	-4.992	0.529
CCN(CC)NC(C)C	560117	InChI=1S/C7H18N2/c1-5-9(6-2)8-7(3)4/h7-8H,5-6H2,1-4H3	130.147	1	2	15.27	1	0	4	2	0	1	34	-0.76	60711.1	-5.911	1.136
CC(=O)NC(C)C(=O)O	7345	InChI=1S/C5H9NO3/c1-3(5(8)9)6-4(2)7/h3H,1-2H3,(H,6,7)(H,8,9)	131.058	2	2	66.4	0.6	0	2	4	1	2	29	-0.19	108006	-6.808	1.729
CC(=O)NCCC(=O)O	76406	InChI=1S/C5H9NO3/c1-4(7)6-3-2-5(8)9/h2-3H2,1H3,(H,6,7)(H,8,9)	131.058	2	2	66.4	0.6	0	3	4	1	2	29	-0.19	108053	-6.65	1.625
CCC(=O)NCC(=O)O	98681	InChI=1S/C5H9NO3/c1-2-4(7)6-3-5(8)9/h2-3H2,1H3,(H,6,7)(H,8,9)	131.058	2	2	66.4	0.6	0	3	4	1	2	29	-0.13	115473	-6.789	1.717
NC(=O)CCCC(=O)O	168356	InChI=1S/C5H9NO3/c6-4(7)2-1-3-5(8)9/h1-3H2,(H2,6,7)(H,8,9)	131.058	2	2	80.39	0.6	0	4	4	1	3	29	-0.27	100328	-7.072	1.904
CNC(=O)CCC(=O)O	292050	InChI=1S/C5H9NO3/c1-6-4(7)2-3-5(8)9/h2-3H2,1H3,(H,6,7)(H,8,9)	131.058	2	2	66.4	0.6	0	3	4	1	2	29	-0.03	126942	-6.527	1.543
CCC(NC=O)C(=O)O	559455	InChI=1S/C5H9NO3/c1-2-4(5(8)9)6-3-7/h3-4H,2H2,1H3,(H,6,7)(H,8,9)	131.058	2	2	66.4	0.6	0	4	4	1	2	29	-0.44	84758.3	-6.886	1.781
NCCCCCC(=O)O	564	InChI=1S/C6H13NO2/c7-5-3-1-2-4-6(8)9/h1-5,7H2,(H,8,9)	131.095	2	2	63.32	0.833	0	5	3	1	3	31	0.27	171642	-6.197	1.325
CCC(C)C(N)C(=O)O	791	InChI=1S/C6H13NO2/c1-3-4(2)5(7)6(8)9/h4-5H,3,7H2,1-2H3,(H,8,9)	131.095	2	2	63.32	0.833	0	3	3	1	3	31	-0.64	69457.4	-6.359	1.432
NCC#Cc1ccccc1	1681	InChI=1S/C9H9N/c10-8-4-7-9-5-2-1-3-6-9/h1-3,5-6H,8,10H2	131.073	1	1	26.02	0.111	1	0	1	0	2	39	-0.94	51105.9	-5.958	1.167
CNC(C(=O)O)C(C)C	4378	InChI=1S/C6H13NO2/c1-4(2)5(7-3)6(8)9/h4-5,7H,1-3H3,(H,8,9)	131.095	2	2	49.33	0.833	0	3	3	1	2	31	-0.45	83522.6	-5.996	1.192
CCCCC(N)C(=O)O	9475	InChI=1S/C6H13NO2/c1-2-3-4-5(7)6(8)9/h5H,2-4,7H2,1H3,(H,8,9)	131.095	2	2	63.32	0.833	0	4	3	1	3	31	-0.91	52511.4	-6.44	1.486
CCC(C)NCC(=O)O	42811	InChI=1S/C6H13NO2/c1-3-5(2)7-4-6(8)9/h5,7H,3-4H2,1-2H3,(H,8,9)	131.095	2	2	49.33	0.833	0	4	3	1	2	31	-0.42	86068.6	-5.818	1.074
CCN(CC)CC(=O)O	74151	InChI=1S/C6H13NO2/c1-3-7(4-2)5-6(8)9/h3-5H2,1-2H3,(H,8,9)	131.095	1	2	40.54	0.833	0	4	3	1	1	31	0.21	161600	-5.81	1.069
CC(N)CCCC(=O)O	79087	InChI=1S/C6H13NO2/c1-5(7)3-2-4-6(8)9/h5H,2-4,7H2,1H3,(H,8,9)	131.095	2	2	63.32	0.833	0	4	3	1	3	31	-0.68	66159.2	-6.216	1.338
CCC(N)(CC)C(=O)O	95206	InChI=1S/C6H13NO2/c1-3-6(7,4-2)5(8)9/h3-4,7H2,1-2H3,(H,8,9)	131.095	2	2	63.32	0.833	0	3	3	1	3	31	-0.5	79449.8	-6.551	1.559
CCCC(C)(N)C(=O)O	229526	InChI=1S/C6H13NO2/c1-3-4-6(2,7)5(8)9/h3-4,7H2,1-2H3,(H,8,9)	131.095	2	2	63.32	0.833	0	3	3	1	3	31	-0.47	82012.7	-6.336	1.417
CCC(N)CCC(=O)O	138490	InChI=1S/C6H13NO2/c1-2-5(7)3-4-6(8)9/h5H,2-4,7H2,1H3,(H,8,9)	131.095	2	2	63.32	0.833	0	4	3	1	3	31	-0.69	65815.1	-6.184	1.317
CN(C)C(C)(C)C(=O)O	151418	InChI=1S/C6H13NO2/c1-6(2,5(8)9)7(3)4/h1-4H3,(H,8,9)	131.095	1	2	40.54	0.833	0	2	3	1	1	31	-0.02	128642	-5.573	0.912
CC(C)(C)C(N)C(=O)O	306131	InChI=1S/C6H13NO2/c1-6(2,3)4(7)5(8)9/h4H,7H2,1-3H3,(H,8,9)	131.095	2	2	63.32	0.833	0	1	3	1	3	31	-0.54	76229.8	-6.376	1.443
CC(C)C(N)CC(=O)O	193411	InChI=1S/C6H13NO2/c1-4(2)5(7)3-6(8)9/h4-5H,3,7H2,1-2H3,(H,8,9)	131.095	2	2	63.32	0.833	0	3	3	1	3	31	-0.85	56085.9	-6.221	1.341
CC(C)(N)CCC(=O)O	228069	InChI=1S/C6H13NO2/c1-6(2,7)4-3-5(8)9/h3-4,7H2,1-2H3,(H,8,9)	131.095	2	2	63.32	0.833	0	3	3	1	3	31	-0.59	72825.4	-6.182	1.315
CC(C)C(C)(N)C(=O)O	229525	InChI=1S/C6H13NO2/c1-4(2)6(3,7)5(8)9/h4H,7H2,1-3H3,(H,8,9)	131.095	2	2	63.32	0.833	0	2	3	1	3	31	-0.54	76088.8	-6.538	1.551
CN(C)CCCC(=O)O	239820	InChI=1S/C6H13NO2/c1-7(2)5-3-4-6(8)9/h3-5H2,1-2H3,(H,8,9)	131.095	1	2	40.54	0.833	0	4	3	1	1	31	0.03	134693	-5.66	0.97
C#CCNc1ccccc1	305815	InChI=1S/C9H9N/c1-2-8-10-9-6-4-3-5-7-9/h1,3-7,10H,8H2	131.073	1	1	12.03	0.111	1	2	1	0	1	39	-1.59	26687.8	-5.204	0.669
C1=CCC2=CC=CNC2=C1	407063	InChI=1S/C9H9N/c1-2-6-9-8(4-1)5-3-7-10-9/h1-3,5-7,10H,4H2	131.073	1	1	12.03	0.111	0	0	1	0	1	39	-1.2	39387.7	-3.826	-0.243
CCCCNCC(=O)O	413376	InChI=1S/C6H13NO2/c1-2-3-4-7-5-6(8)9/h7H,2-5H2,1H3,(H,8,9)	131.095	2	2	49.33	0.833	0	5	3	1	2	31	0.16	154098	-5.948	1.161
CC(C)(C)NCC(=O)O	414246	InChI=1S/C6H13NO2/c1-6(2,3)7-4-5(8)9/h7H,4H2,1-3H3,(H,8,9)	131.095	2	2	49.33	0.833	0	2	3	1	2	31	-0.39	89174.6	-5.844	1.092
C1=Cc2ccccc2CN1	422511	InChI=1S/C9H9N/c1-2-4-9-7-10-6-5-8(9)3-1/h1-6,10H,7H2	131.073	1	1	12.03	0.111	1	0	1	0	1	39	-1.77	22215.4	-4.563	0.244
CCC(C(=O)O)C(C)N	541735	InChI=1S/C6H13NO2/c1-3-5(4(2)7)6(8)9/h4-5H,3,7H2,1-2H3,(H,8,9)	131.095	2	2	63.32	0.833	0	3	3	1	3	31	-0.49	79965.8	-6.187	1.318
C#Cc1cc(C)ccc1N	640759	InChI=1S/C9H9N/c1-3-8-6-7(2)4-5-9(8)10/h1,4-6H,10H2,2H3	131.073	1	1	26.02	0.111	1	0	1	0	2	39	-1.94	18752.3	-5.139	0.625
CC(C)(CN)CC(=O)O	910834	InChI=1S/C6H13NO2/c1-6(2,4-7)3-5(8)9/h3-4,7H2,1-2H3,(H,8,9)	131.095	2	2	63.32	0.833	0	3	3	1	3	31	-0.59	73005.4	-6.164	1.303
CC(C)(CCN)C(=O)O	1502029	InChI=1S/C6H13NO2/c1-6(2,3-4-7)5(8)9/h3-4,7H2,1-2H3,(H,8,9)	131.095	2	2	63.32	0.833	0	3	3	1	3	31	-0.43	85237.8	-6.189	1.32
CCNN(CC)C(N)=O	228173	InChI=1S/C5H13N3O/c1-3-7-8(4-2)5(6)9/h7H,3-4H2,1-2H3,(H2,6,9)	131.106	2	2	58.36	0.8	0	3	4	0	3	31	-0.2	107438	-5.674	0.979
CC(C)CN(N)C(N)=O	231494	InChI=1S/C5H13N3O/c1-4(2)3-8(7)5(6)9/h4H,3,7H2,1-2H3,(H2,6,9)	131.106	2	2	72.35	0.8	0	2	4	0	4	31	-0.52	78183.9	-6.024	1.211
CCN(CC)C(N)=NO	321852	InChI=1S/C5H13N3O/c1-3-8(4-2)5(6)7-9/h9H,3-4H2,1-2H3,(H2,6,7)	131.106	2	2	61.85	0.8	0	2	4	0	3	31	-0.33	94388.8	-4.845	0.431
O=C(S)C1CCCN1	119213	InChI=1S/C5H9NOS/c7-5(8)4-2-1-3-6-4/h4,6H,1-3H2,(H,7,8)	131.04	2	2	29.1	0.8	0	1	3	0	1	27	-0.04	126478	-5.968	1.174
CCCC(O)C(C)(C)N	44673	InChI=1S/C7H17NO/c1-4-5-6(9)7(2,3)8/h6,9H,4-5,8H2,1-3H3	131.131	2	2	46.25	1	0	3	2	0	3	33	-0.12	116806	-6.102	1.262
CCC(N)C(O)C(C)C	44674	InChI=1S/C7H17NO/c1-4-6(8)7(9)5(2)3/h5-7,9H,4,8H2,1-3H3	131.131	2	2	46.25	1	0	3	2	0	3	33	0.13	148743	-6.077	1.246
CCCCCNCCO	97502	InChI=1S/C7H17NO/c1-2-3-4-5-8-6-7-9/h8-9H,2-7H2,1H3	131.131	2	2	32.26	1	0	6	2	0	2	33	0.36	188632	-5.797	1.06
CC(C)NCC(C)(C)O	97503	InChI=1S/C7H17NO/c1-6(2)8-5-7(3,4)9/h6,8-9H,5H2,1-4H3	131.131	2	2	32.26	1	0	3	2	0	2	33	0.14	150618	-5.798	1.061
CC(C)(CO)CCCN	139489	InChI=1S/C7H17NO/c1-7(2,6-9)4-3-5-8/h9H,3-6,8H2,1-2H3	131.131	2	2	46.25	1	0	4	2	0	3	33	0.01	132675	-6.167	1.305
CCCCNC(C)CO	174510	InChI=1S/C7H17NO/c1-3-4-5-8-7(2)6-9/h7-9H,3-6H2,1-2H3	131.131	2	2	32.26	1	0	5	2	0	2	33	0.27	172085	-5.798	1.061
CCCC(O)C(N)CC	226835	InChI=1S/C7H17NO/c1-3-5-7(9)6(8)4-2/h6-7,9H,3-5,8H2,1-2H3	131.131	2	2	46.25	1	0	4	2	0	3	33	-0.11	117689	-6.145	1.291
CCCNC(C)(C)CO	235639	InChI=1S/C7H17NO/c1-4-5-8-7(2,3)6-9/h8-9H,4-6H2,1-3H3	131.131	2	2	32.26	1	0	4	2	0	2	33	0.17	155154	-5.666	0.974
CCCNC(C)C(C)O	235642	InChI=1S/C7H17NO/c1-4-5-8-6(2)7(3)9/h6-9H,4-5H2,1-3H3	131.131	2	2	32.26	1	0	4	2	0	2	33	0.25	167818	-5.789	1.055
CCC(CO)NC(C)C	241596	InChI=1S/C7H17NO/c1-4-7(5-9)8-6(2)3/h6-9H,4-5H2,1-3H3	131.131	2	2	32.26	1	0	4	2	0	2	33	0.25	167708	-5.724	1.013
CC(C)(C)CNCCO	244282	InChI=1S/C7H17NO/c1-7(2,3)6-8-4-5-9/h8-9H,4-6H2,1-3H3	131.131	2	2	32.26	1	0	3	2	0	2	33	0.14	151303	-5.784	1.052
CCCC(C)NCCO	245048	InChI=1S/C7H17NO/c1-3-4-7(2)8-5-6-9/h7-9H,3-6H2,1-2H3	131.131	2	2	32.26	1	0	5	2	0	2	33	0.26	170464	-5.783	1.051
CCC(CC)NCCO	245049	InChI=1S/C7H17NO/c1-3-7(4-2)8-5-6-9/h7-9H,3-6H2,1-2H3	131.131	2	2	32.26	1	0	5	2	0	2	33	0.31	178601	-5.77	1.043
CCC(C)NCC(C)O	276931	InChI=1S/C7H17NO/c1-4-6(2)8-5-7(3)9/h6-9H,4-5H2,1-3H3	131.131	2	2	32.26	1	0	4	2	0	2	33	0.2	160374	-5.6	0.931
CC(C)CCNCCO	278477	InChI=1S/C7H17NO/c1-7(2)3-4-8-5-6-9/h7-9H,3-6H2,1-2H3	131.131	2	2	32.26	1	0	5	2	0	2	33	0.39	192956	-5.769	1.042
CC(N)CCC(C)(C)O	294499	InChI=1S/C7H17NO/c1-6(8)4-5-7(2,3)9/h6,9H,4-5,8H2,1-3H3	131.131	2	2	46.25	1	0	3	2	0	3	33	-0.14	114076	-6.17	1.307
CCC(C)CNCCO	296374	InChI=1S/C7H17NO/c1-3-7(2)6-8-4-5-9/h7-9H,3-6H2,1-2H3	131.131	2	2	32.26	1	0	5	2	0	2	33	0.27	171518	-5.764	1.039
CC(C)(C)C(C)(O)CN	298872	InChI=1S/C7H17NO/c1-6(2,3)7(4,9)5-8/h9H,5,8H2,1-4H3	131.131	2	2	46.25	1	0	1	2	0	3	33	-0.68	66726.8	-6.099	1.26
CNCC(O)C(C)(C)C	15635078	InChI=1S/C7H17NO/c1-7(2,3)6(9)5-8-4/h6,8-9H,5H2,1-4H3	131.131	2	2	32.26	1	0	2	2	0	2	33	0.25	168741	-5.834	1.085
CC(C)CNCC(C)O	2772036	InChI=1S/C7H17NO/c1-6(2)4-8-5-7(3)9/h6-9H,4-5H2,1-3H3	131.131	2	2	32.26	1	0	4	2	0	2	33	0.34	184461	-5.759	1.035
O=C(O)CCCC(=O)O	743	InChI=1S/C5H8O4/c6-4(7)2-1-3-5(8)9/h1-3H2,(H,6,7)(H,8,9)	132.042	2	2	74.6	0.6	0	4	4	2	2	28	-0.26	102319	-7.556	2.224
CC(CC(=O)O)C(=O)O	10349	InChI=1S/C5H8O4/c1-3(5(8)9)2-4(6)7/h3H,2H2,1H3,(H,6,7)(H,8,9)	132.042	2	2	74.6	0.6	0	3	4	2	2	28	0.29	176629	-7.555	2.223
CC(C)(C(=O)O)C(=O)O	11686	InChI=1S/C5H8O4/c1-5(2,3(6)7)4(8)9/h1-2H3,(H,6,7)(H,8,9)	132.042	2	2	74.6	0.6	0	2	4	2	2	28	0.09	144727	-7.308	2.06
CCC(C(=O)O)C(=O)O	11756	InChI=1S/C5H8O4/c1-2-3(4(6)7)5(8)9/h3H,2H2,1H3,(H,6,7)(H,8,9)	132.042	2	2	74.6	0.6	0	3	4	2	2	28	0.63	246956	-7.416	2.131
CN(CC(=O)O)C(N)=O	439375	InChI=1S/C4H8N2O3/c1-6(4(5)9)2-3(7)8/h2H2,1H3,(H2,5,9)(H,7,8)	132.053	2	2	83.63	0.5	0	2	5	1	3	28	-0.27	100795	-6.213	1.336
Nc1ccc2[nH]ccc2c1	78867	InChI=1S/C8H8N2/c9-7-1-2-8-6(5-7)3-4-10-8/h1-5,10H,9H2	132.069	2	1	41.81	0	2	0	2	0	3	38	-2.29	13391	-4.694	0.331
Nc1cccc2cc[nH]c12	111634	InChI=1S/C8H8N2/c9-7-3-1-2-6-4-5-10-8(6)7/h1-5,10H,9H2	132.069	2	1	41.81	0	2	0	2	0	3	38	-2.25	13881	-4.892	0.462
Nc1cc2ccccc2[nH]1	122074	InChI=1S/C8H8N2/c9-8-5-6-3-1-2-4-7(6)10-8/h1-5,10H,9H2	132.069	2	1	41.81	0	2	0	2	0	3	38	-2.17	15087.2	-4.586	0.26
Nc1c[nH]c2ccccc12	230280	InChI=1S/C8H8N2/c9-7-5-10-8-4-2-1-3-6(7)8/h1-5,10H,9H2	132.069	2	1	41.81	0	2	0	2	0	3	38	-2.28	13513.4	-4.174	-0.013
Nc1ccc2cc[nH]c2c1	256096	InChI=1S/C8H8N2/c9-7-2-1-6-3-4-10-8(6)5-7/h1-5,10H,9H2	132.069	2	1	41.81	0	2	0	2	0	3	38	-2.29	13364.3	-4.663	0.311
NC1=NCc2ccccc21	427859	InChI=1S/C8H8N2/c9-8-7-4-2-1-3-6(7)5-10-8/h1-4H,5H2,(H2,9,10)	132.069	1	2	38.38	0.125	1	0	2	0	2	38	-1.23	38647.1	-5.965	1.172
C1=NCc2ccccc2N1	583065	InChI=1S/C8H8N2/c1-2-4-8-7(3-1)5-9-6-10-8/h1-4,6H,5H2,(H,9,10)	132.069	1	2	24.39	0.125	1	0	2	0	1	38	-0.87	55531.4	-5.127	0.617
Nc1cccc2[nH]ccc12	583431	InChI=1S/C8H8N2/c9-7-2-1-3-8-6(7)4-5-10-8/h1-5,10H,9H2	132.069	2	1	41.81	0	2	0	2	0	3	38	-2.24	14000.9	-4.854	0.437
C#CCNc1ccccn1	642867	InChI=1S/C8H8N2/c1-2-6-9-8-5-3-4-7-10-8/h1,3-5,7H,6H2,(H,9,10)	132.069	1	2	24.92	0.125	1	2	2	0	1	38	-0.64	69813.9	-5.486	0.855
Nn1ccc2ccccc21	643221	InChI=1S/C8H8N2/c9-10-6-5-7-3-1-2-4-8(7)10/h1-6H,9H2	132.069	1	2	30.95	0	2	0	2	0	2	38	-1.47	30282.5	-5.324	0.748
CNC(=O)CC(N)=S	1896499	InChI=1S/C4H8N2OS/c1-6-4(7)2-3(5)8/h2H2,1H3,(H2,5,8)(H,6,7)	132.036	2	2	55.12	0.5	0	2	4	0	3	26	-0.84	57255.9	-5.959	1.168
CC(C)(C)NC(N)=S	737374	InChI=1S/C5H12N2S/c1-5(2,3)7-4(6)8/h1-3H3,(H3,6,7,8)	132.072	2	1	38.05	0.8	0	0	3	0	3	28	-0.97	50082.1	-5.887	1.12
CC(C)CNC(N)=S	853362	InChI=1S/C5H12N2S/c1-4(2)3-7-5(6)8/h4H,3H2,1-2H3,(H3,6,7,8)	132.072	2	1	38.05	0.8	0	2	3	0	3	28	-0.65	68644.3	-5.871	1.11
CCN(CC)C(N)=S	854389	InChI=1S/C5H12N2S/c1-3-7(4-2)5(6)8/h3-4H2,1-2H3,(H2,6,8)	132.072	1	1	29.26	0.8	0	2	3	0	2	28	-0.13	116157	-5.799	1.062
CCCCNC(N)=S	1551919	InChI=1S/C5H12N2S/c1-2-3-4-7-5(6)8/h2-4H2,1H3,(H3,6,7,8)	132.072	2	1	38.05	0.8	0	3	3	0	3	28	-0.43	85681	-5.876	1.113
Nc1n[nH]c2ccccc12	13399	InChI=1S/C7H7N3/c8-7-5-3-1-2-4-6(5)9-10-7/h1-4H,(H3,8,9,10)	133.064	2	2	54.7	0	2	0	3	0	3	37	-2.09	16515.3	-5.057	0.571
Nc1ccc2nc[nH]c2c1	13623	InChI=1S/C7H7N3/c8-5-1-2-6-7(3-5)10-4-9-6/h1-4H,8H2,(H,9,10)	133.064	2	2	54.7	0	2	0	3	0	3	37	-1.95	18892.2	-5.013	0.543
Nc1nc2ccccc2[nH]1	13624	InChI=1S/C7H7N3/c8-7-9-5-3-1-2-4-6(5)10-7/h1-4H,(H3,8,9,10)	133.064	2	2	54.7	0	2	0	3	0	3	37	-1.89	20161.6	-5.27	0.712
Nc1cccc2[nH]cnc12	20329	InChI=1S/C7H7N3/c8-5-2-1-3-6-7(5)10-4-9-6/h1-4H,8H2,(H,9,10)	133.064	2	2	54.7	0	2	0	3	0	3	37	-1.98	18462	-5.179	0.652
Nc1ccc2cn[nH]c2c1	81423	InChI=1S/C7H7N3/c8-6-2-1-5-4-9-10-7(5)3-6/h1-4H,8H2,(H,9,10)	133.064	2	2	54.7	0	2	0	3	0	3	37	-2.11	16108.1	-5.247	0.697
Nc1ccc2[nH]ncc2c1	88012	InChI=1S/C7H7N3/c8-6-1-2-7-5(3-6)4-9-10-7/h1-4H,8H2,(H,9,10)	133.064	2	2	54.7	0	2	0	3	0	3	37	-2.11	16059.1	-4.743	0.364
Nc1cccc2cn[nH]c12	88901	InChI=1S/C7H7N3/c8-6-3-1-2-5-4-9-10-7(5)6/h1-4H,8H2,(H,9,10)	133.064	2	2	54.7	0	2	0	3	0	3	37	-2.09	16486.8	-5.031	0.554
O=C1CNc2ccccc21	230915	InChI=1S/C8H7NO/c10-8-5-9-7-4-2-1-3-6(7)8/h1-4,9H,5H2	133.053	1	2	29.1	0.125	1	0	2	0	1	37	-1.91	19765.7	-5.511	0.872
Nc1nccc2[nH]ccc12	324312	InChI=1S/C7H7N3/c8-7-5-1-3-9-6(5)2-4-10-7/h1-4,9H,(H2,8,10)	133.064	2	2	54.7	0	2	0	3	0	3	37	-1.89	20044.3	-5.192	0.661
Nc1cccc2[nH]ncc12	413085	InChI=1S/C7H7N3/c8-6-2-1-3-7-5(6)4-9-10-7/h1-4H,8H2,(H,9,10)	133.064	2	2	54.7	0	2	0	3	0	3	37	-2.09	16536.9	-5.141	0.627
Nc1ccnc2[nH]ccc12	639249	InChI=1S/C7H7N3/c8-6-2-4-10-7-5(6)1-3-9-7/h1-4H,(H3,8,9,10)	133.064	2	2	54.7	0	2	0	3	0	3	37	-1.83	21322.7	-5.369	0.777
Nc1ccc2occc2c1	1477152	InChI=1S/C8H7NO/c9-7-1-2-8-6(5-7)3-4-10-8/h1-5H,9H2	133.053	1	2	39.16	0	2	0	2	0	2	37	-2.04	17246.1	-5.02	0.546
NC1CC1c1ccccc1	5530	InChI=1S/C9H11N/c10-9-6-8(9)7-4-2-1-3-5-7/h1-5,8-9H,6,10H2	133.089	1	1	26.02	0.333	1	1	1	0	2	39	-0.94	51755.7	-6.175	1.311
c1ccc2c(c1)CCNC2	7046	InChI=1S/C9H11N/c1-2-4-9-7-10-6-5-8(9)3-1/h1-4,10H,5-7H2	133.089	1	1	12.03	0.333	1	0	1	0	1	39	-0.3	98835.7	-5.754	1.032
NCC=Cc1ccccc1	20369	InChI=1S/C9H11N/c10-8-4-7-9-5-2-1-3-6-9/h1-7H,8,10H2	133.089	1	1	26.02	0.111	1	2	1	0	2	39	-0.99	49253.1	-5.748	1.028
CC1Cc2ccccc2N1	23305	InChI=1S/C9H11N/c1-7-6-8-4-2-3-5-9(8)10-7/h2-5,7,10H,6H2,1H3	133.089	1	1	12.03	0.333	1	0	1	0	1	39	-1.71	24036	-5.116	0.61
C=CCNc1ccccc1	68525	InChI=1S/C9H11N/c1-2-8-10-9-6-4-3-5-7-9/h2-7,10H,1,8H2	133.089	1	1	12.03	0.111	1	3	1	0	1	39	-1.83	21310.4	-5.133	0.622
c1ccc2c(c1)CCCN2	69460	InChI=1S/C9H11N/c1-2-6-9-8(4-1)5-3-7-10-9/h1-2,4,6,10H,3,5,7H2	133.089	1	1	12.03	0.333	1	0	1	0	1	39	-1.5	29610.6	-5.025	0.55
NC1Cc2ccccc2C1	76310	InChI=1S/C9H11N/c10-9-5-7-3-1-2-4-8(7)6-9/h1-4,9H,5-6,10H2	133.089	1	1	26.02	0.333	1	0	1	0	2	39	-0.66	68908.5	-6.057	1.233
Nc1ccccc1C1CC1	76618	InChI=1S/C9H11N/c10-9-4-2-1-3-8(9)7-5-6-7/h1-4,7H,5-6,10H2	133.089	1	1	26.02	0.333	1	1	1	0	2	39	-2.02	17595.8	-5.235	0.689
Nc1ccc2c(c1)CCC2	90496	InChI=1S/C9H11N/c10-9-5-4-7-2-1-3-8(7)6-9/h4-6H,1-3,10H2	133.089	1	1	26.02	0.333	1	0	1	0	2	39	-1.8	21975.2	-4.999	0.533
C=C(C)c1ccccc1N	96494	InChI=1S/C9H11N/c1-7(2)8-5-3-4-6-9(8)10/h3-6H,1,10H2,2H3	133.089	1	1	26.02	0.111	1	1	1	0	2	39	-1.9	19986.6	-5.181	0.653
c1ccc(CC2CN2)cc1	103025	InChI=1S/C9H11N/c1-2-4-8(5-3-1)6-9-7-10-9/h1-5,9-10H,6-7H2	133.089	1	1	21.94	0.333	1	2	1	0	1	39	-0.32	96565.9	-6.281	1.381
Nc1cccc2c1CCC2	122569	InChI=1S/C9H11N/c10-9-6-2-4-7-3-1-5-8(7)9/h2,4,6H,1,3,5,10H2	133.089	1	1	26.02	0.333	1	0	1	0	2	39	-1.76	22816.5	-5.209	0.672
NC1CCc2ccccc21	123445	InChI=1S/C9H11N/c10-9-6-5-7-3-1-2-4-8(7)9/h1-4,9H,5-6,10H2	133.089	1	1	26.02	0.333	1	0	1	0	2	39	-1.08	45147.3	-6.013	1.204
C=CC(N)c1ccccc1	152956	InChI=1S/C9H11N/c1-2-9(10)8-6-4-3-5-7-8/h2-7,9H,1,10H2	133.089	1	1	26.02	0.111	1	2	1	0	2	39	-0.96	50809	-6.161	1.301
NC1(c2ccccc2)CC1	194549	InChI=1S/C9H11N/c10-9(6-7-9)8-4-2-1-3-5-8/h1-5H,6-7,10H2	133.089	1	1	26.02	0.333	1	1	1	0	2	39	-0.94	51989.5	-6.075	1.245
C=Cc1ccccc1NC	220587	InChI=1S/C9H11N/c1-3-8-6-4-5-7-9(8)10-2/h3-7,10H,1H2,2H3	133.089	1	1	12.03	0.111	1	2	1	0	1	39	-1.98	18386.6	-5.075	0.583
C=CNc1ccccc1C	248572	InChI=1S/C9H11N/c1-3-10-9-7-5-4-6-8(9)2/h3-7,10H,1H2,2H3	133.089	1	1	12.03	0.111	1	2	1	0	1	39	-2.2	14779	-4.817	0.412
CC1NC1c1ccccc1	265375	InChI=1S/C9H11N/c1-7-9(10-7)8-5-3-2-4-6-8/h2-7,9-10H,1H3	133.089	1	1	21.94	0.333	1	1	1	0	1	39	-0.47	83422.9	-6.166	1.305
NCC12C3C4C5C3C1C5C42	276346	InChI=1S/C9H11N/c10-1-9-6-3-2-4(6)8(9)5(2)7(3)9/h2-8H,1,10H2	133.089	1	1	26.02	1	0	1	1	0	2	39	-0.8	59730.3	-6.144	1.29
CC1CNc2ccccc21	524504	InChI=1S/C9H11N/c1-7-6-10-9-5-3-2-4-8(7)9/h2-5,7,10H,6H2,1H3	133.089	1	1	12.03	0.333	1	0	1	0	1	39	-2.02	17710.2	-5.103	0.602
c1ccc(C2CCN2)cc1	568971	InChI=1S/C9H11N/c1-2-4-8(5-3-1)9-6-7-10-9/h1-5,9-10H,6-7H2	133.089	1	1	12.03	0.333	1	1	1	0	1	39	-0.59	74026.7	-6.144	1.29
CC1(c2ccccc2)CN1	583294	InChI=1S/C9H11N/c1-9(7-10-9)8-5-3-2-4-6-8/h2-6,10H,7H2,1H3	133.089	1	1	21.94	0.333	1	1	1	0	1	39	-0.54	77207.5	-6.203	1.329
Cc1cccc2c1CCN2	583703	InChI=1S/C9H11N/c1-7-3-2-4-9-8(7)5-6-10-9/h2-4,10H,5-6H2,1H3	133.089	1	1	12.03	0.333	1	0	1	0	1	39	-1.93	19335	-5.117	0.611
CCCCNCCS	1520	InChI=1S/C6H15NS/c1-2-3-4-7-5-6-8/h7-8H,2-6H2,1H3	133.093	2	2	12.03	1	0	5	2	0	1	29	-1.09	44639.5	-5.748	1.028
CC(C)CC(N)CS	3861	InChI=1S/C6H15NS/c1-5(2)3-6(7)4-8/h5-6,8H,3-4,7H2,1-2H3	133.093	2	2	26.02	1	0	3	2	0	2	29	-0.78	60814.5	-6.093	1.257
CCCCC(S)CN	152065	InChI=1S/C6H15NS/c1-2-3-4-6(8)5-7/h6,8H,2-5,7H2,1H3	133.093	2	2	26.02	1	0	4	2	0	2	29	-0.96	50725.3	-5.993	1.19
CC(C)(C)NCCS	263088	InChI=1S/C6H15NS/c1-6(2,3)7-4-5-8/h7-8H,4-5H2,1-3H3	133.093	2	2	12.03	1	0	2	2	0	1	29	-0.74	63754.6	-5.608	0.936
CCCNCCCS	418227	InChI=1S/C6H15NS/c1-2-4-7-5-3-6-8/h7-8H,2-6H2,1H3	133.093	2	2	12.03	1	0	5	2	0	1	29	-1.09	44772.5	-5.708	1.002
[N-]=[N+]=Nc1ccc(N)cc1	84674	InChI=1S/C6H6N4/c7-5-1-3-6(4-2-5)9-10-8/h1-4H,7H2	134.059	1	2	74.78	0	1	1	4	0	2	36			-5.197	0.664
N=C(N)Cc1ccccc1	27787	InChI=1S/C8H10N2/c9-8(10)6-7-4-2-1-3-5-7/h1-5H,6H2,(H3,9,10)	134.084	2	1	49.87	0.125	1	2	2	0	3	38	-0.76	62445.7	-6.182	1.315
Nc1ccc2c(c1)NCC2	34185	InChI=1S/C8H10N2/c9-7-2-1-6-3-4-10-8(6)5-7/h1-2,5,10H,3-4,9H2	134.084	2	2	38.05	0.25	1	0	2	0	3	38	-1.27	37503.2	-4.788	0.393
CC=NNc1ccccc1	70285	InChI=1S/C8H10N2/c1-2-9-10-8-6-4-3-5-7-8/h2-7,10H,1H3	134.084	1	2	24.39	0.125	1	2	2	0	1	38	-1.75	23380.4	-4.986	0.524
c1ccc2c(c1)NCCN2	77028	InChI=1S/C8H10N2/c1-2-4-8-7(3-1)9-5-6-10-8/h1-4,9-10H,5-6H2	134.084	2	2	24.06	0.25	1	0	2	0	2	38	-0.83	58540.5	-4.635	0.292
c1ccc2c(c1)CNNC2	83184	InChI=1S/C8H10N2/c1-2-4-8-6-10-9-5-7(8)3-1/h1-4,9-10H,5-6H2	134.084	2	2	24.06	0.25	1	0	2	0	2	38	-0.18	112213	-4.931	0.488
Cc1ccc(C=NN)cc1	103673	InChI=1S/C8H10N2/c1-7-2-4-8(5-3-7)6-10-9/h2-6H,9H2,1H3	134.084	1	2	38.38	0.125	1	1	2	0	2	38	-1.44	31634.9	-5.181	0.653
CC(=NN)c1ccccc1	114650	InChI=1S/C8H10N2/c1-7(10-9)8-5-3-2-4-6-8/h2-6H,9H2,1H3	134.084	1	2	38.38	0.125	1	1	2	0	2	38	-1.02	48191.4	-5.296	0.73
Cc1ccc(C(=N)N)cc1	122754	InChI=1S/C8H10N2/c1-6-2-4-7(5-3-6)8(9)10/h2-5H,1H3,(H3,9,10)	134.084	2	1	49.87	0.125	1	1	2	0	3	38	-0.88	55384	-5.986	1.186
NC12C3C4C1C1C2C3C41N	137358	InChI=1S/C8H10N2/c9-7-1-2-4(7)6-5(7)3(1)8(2,6)10/h1-6H,9-10H2	134.084	2	2	52.04	1	0	0	2	0	4	38	-0.94	52544.3	-5.395	0.795
CN=C(N)c1ccccc1	169564	InChI=1S/C8H10N2/c1-10-8(9)7-5-3-2-4-6-7/h2-6H,1H3,(H2,9,10)	134.084	1	1	38.38	0.125	1	1	2	0	2	38	-0.34	95278.4	-5.89	1.122
CC(N)=Nc1ccccc1	203391	InChI=1S/C8H10N2/c1-7(9)10-8-5-3-2-4-6-8/h2-6H,1H3,(H2,9,10)	134.084	1	1	38.38	0.125	1	1	2	0	2	38	-0.97	50917.9	-5.728	1.015
C=CCNc1ccccn1	260916	InChI=1S/C8H10N2/c1-2-6-9-8-5-3-4-7-10-8/h2-5,7H,1,6H2,(H,9,10)	134.084	1	2	24.92	0.125	1	3	2	0	1	38	-0.41	88888.1	-5.406	0.802
NCC=Cc1ccccn1	261280	InChI=1S/C8H10N2/c9-6-3-5-8-4-1-2-7-10-8/h1-5,7H,6,9H2	134.084	1	2	38.91	0.125	1	2	2	0	2	38	-0.51	80469.5	-5.89	1.122
CNN=Cc1ccccc1	302615	InChI=1S/C8H10N2/c1-9-10-7-8-5-3-2-4-6-8/h2-7,9H,1H3	134.084	1	2	24.39	0.125	1	2	2	0	1	38	-1.18	41386.7	-4.993	0.529
CC1(c2ccccc2)NN1	333853	InChI=1S/C8H10N2/c1-8(9-10-8)7-5-3-2-4-6-7/h2-6,9-10H,1H3	134.084	2	2	43.88	0.25	1	1	2	0	2	38	-0.85	57554.2	-6.436	1.484
Cc1ccccc1C(=N)N	576480	InChI=1S/C8H10N2/c1-6-4-2-3-5-7(6)8(9)10/h2-5H,1H3,(H3,9,10)	134.084	2	1	49.87	0.125	1	1	2	0	3	38	-1.02	48462.2	-6.147	1.292
CC(C)(CS)C(=O)O	264117	InChI=1S/C5H10O2S/c1-5(2,3-8)4(6)7/h8H,3H2,1-2H3,(H,6,7)	134.04	2	2	37.3	0.8	0	2	3	1	1	26	-0.35	94693.4	-6.184	1.316
CCC(S)CC(=O)O	480008	InChI=1S/C5H10O2S/c1-2-4(8)3-5(6)7/h4,8H,2-3H2,1H3,(H,6,7)	134.04	2	2	37.3	0.8	0	3	3	1	1	26	-0.61	72987.7	-6.166	1.305
CC(N)Cc1ccccc1	3007	InChI=1S/C9H13N/c1-8(10)7-9-5-3-2-4-6-9/h2-6,8H,7,10H2,1H3	135.105	1	1	26.02	0.333	1	2	1	0	2	39	-0.81	60392.5	-6.168	1.306
NC(=O)c1cccc(N)c1	1645	InChI=1S/C7H8N2O/c8-6-3-1-2-5(4-6)7(9)10/h1-4H,8H2,(H2,9,10)	136.064	2	2	69.11	0	1	1	3	0	4	36	-1.24	39188.1	-5.377	0.783
CC(=O)c1cccc(N)c1	7417	InChI=1S/C8H9NO/c1-6(10)7-3-2-4-8(9)5-7/h2-5H,9H2,1H3	135.068	1	2	43.09	0.125	1	1	2	0	2	37	-1.67	25401.8	-5.372	0.78
CC(=O)c1ccc(N)cc1	7468	InChI=1S/C8H9NO/c1-6(10)7-2-4-8(9)5-3-7/h2-5H,9H2,1H3	135.068	1	2	43.09	0.125	1	1	2	0	2	37	-1.46	31496.2	-5.517	0.875
CC(=O)c1ccccc1N	11086	InChI=1S/C8H9NO/c1-6(10)7-4-2-3-5-8(7)9/h2-5H,9H2,1H3	135.068	1	2	43.09	0.125	1	1	2	0	2	37	-1.7	24604.5	-5.396	0.796
NCC(=O)c1ccccc1	11952	InChI=1S/C8H9NO/c9-6-8(10)7-4-2-1-3-5-7/h1-5H,6,9H2	135.068	1	2	43.09	0.125	1	2	2	0	2	37	-0.32	98434.1	-6.355	1.43
Oc1ccc2c(c1)NCC2	524507	InChI=1S/C8H9NO/c10-7-2-1-6-3-4-9-8(6)5-7/h1-2,5,9-10H,3-4H2	135.068	2	2	32.26	0.25	1	0	2	0	2	37	-1.23	39430.6	-5.02	0.547
CNc1cccccc1=O	929178	InChI=1S/C8H9NO/c1-9-7-5-3-2-4-6-8(7)10/h2-6H,1H3,(H,9,10)	135.068	1	2	29.1	0.125	1	1	2	0	1	37	-1.18	41409.2	-5.091	0.594
C#CCNCc1ccco1	1931040	InChI=1S/C8H9NO/c1-2-5-9-7-8-4-3-6-10-8/h1,3-4,6,9H,5,7H2	135.068	1	2	25.17	0.25	1	3	2	0	1	37	0.03	139429	-5.75	1.03
NC(N)=Nc1ccccc1	16157	InChI=1S/C7H9N3/c8-7(9)10-6-4-2-1-3-5-6/h1-5H,(H4,8,9,10)	135.08	2	1	64.4	0	1	1	3	0	4	37	-0.71	66473	-5.697	0.995
CN=NNc1ccccc1	85248	InChI=1S/C7H9N3/c1-8-10-9-7-5-3-2-4-6-7/h2-6H,1H3,(H,8,9)	135.08	1	2	36.75	0.143	1	2	3	0	1	37	-1.76	23206.5	-5.413	0.806
NN=C(N)c1ccccc1	419294	InChI=1S/C7H9N3/c8-7(10-9)6-4-2-1-3-5-6/h1-5H,9H2,(H2,8,10)	135.08	2	2	64.4	0	1	1	3	0	4	37	-0.7	66952.5	-4.935	0.491
CN=C(N)c1ccccn1	528153	InChI=1S/C7H9N3/c1-9-7(8)6-4-2-3-5-10-6/h2-5H,1H3,(H2,8,9)	135.08	1	2	51.27	0.143	1	1	3	0	2	37	-0.48	83950.5	-5.996	1.192
CCCc1cccc(N)c1	6056	InChI=1S/C9H13N/c1-2-4-8-5-3-6-9(10)7-8/h3,5-7H,2,4,10H2,1H3	135.105	1	1	26.02	0.333	1	2	1	0	2	39	-1.84	21375.8	-5.189	0.659
Cc1cc(C)c(N)c(C)c1	6913	InChI=1S/C9H13N/c1-6-4-7(2)9(10)8(3)5-6/h4-5H,10H2,1-3H3	135.105	1	1	26.02	0.333	1	0	1	0	2	39	-1.89	20460.4	-4.877	0.452
CCNc1ccccc1C	7201	InChI=1S/C9H13N/c1-3-10-9-7-5-4-6-8(9)2/h4-7,10H,3H2,1-2H3	135.105	1	1	12.03	0.333	1	2	1	0	1	39	-1.93	19618.3	-5.061	0.574
CC(C)c1ccc(N)cc1	7464	InChI=1S/C9H13N/c1-7(2)8-3-5-9(10)6-4-8/h3-7H,10H2,1-2H3	135.105	1	1	26.02	0.333	1	1	1	0	2	39	-1.85	21181.4	-5.044	0.563
CCNc1cccc(C)c1	7603	InChI=1S/C9H13N/c1-3-10-9-6-4-5-8(2)7-9/h4-7,10H,3H2,1-2H3	135.105	1	1	12.03	0.333	1	2	1	0	1	39	-2.04	17499.8	-5.062	0.574
Cc1cc(C)c(N)cc1C	8717	InChI=1S/C9H13N/c1-6-4-8(3)9(10)5-7(6)2/h4-5H,10H2,1-3H3	135.105	1	1	26.02	0.333	1	0	1	0	2	39	-1.91	20097.4	-4.861	0.442
CC(CN)c1ccccc1	11398	InChI=1S/C9H13N/c1-8(7-10)9-5-3-2-4-6-9/h2-6,8H,7,10H2,1H3	135.105	1	1	26.02	0.333	1	2	1	0	2	39	-0.9	54810.3	-6.116	1.272
CNCCc1ccccc1	11503	InChI=1S/C9H13N/c1-10-8-7-9-5-3-2-4-6-9/h2-6,10H,7-8H2,1H3	135.105	1	1	12.03	0.333	1	3	1	0	1	39	-0.58	75845.9	-5.781	1.05
CCCNc1ccccc1	12153	InChI=1S/C9H13N/c1-2-8-10-9-6-4-3-5-7-9/h3-7,10H,2,8H2,1H3	135.105	1	1	12.03	0.333	1	3	1	0	1	39	-2.25	14234.2	-5.083	0.589
CC(C)c1ccccc1N	12561	InChI=1S/C9H13N/c1-7(2)8-5-3-4-6-9(8)10/h3-7H,10H2,1-2H3	135.105	1	1	26.02	0.333	1	1	1	0	2	39	-1.8	22363.1	-5.181	0.654
CC(C)Nc1ccccc1	13032	InChI=1S/C9H13N/c1-8(2)10-9-6-4-3-5-7-9/h3-8,10H,1-2H3	135.105	1	1	12.03	0.333	1	2	1	0	1	39	-1.99	18429.9	-4.975	0.517
CCCc1ccccc1N	15759	InChI=1S/C9H13N/c1-2-5-8-6-3-4-7-9(8)10/h3-4,6-7H,2,5,10H2,1H3	135.105	1	1	26.02	0.333	1	2	1	0	2	39	-1.72	24236	-5.17	0.646
NCCCc1ccccc1	16259	InChI=1S/C9H13N/c10-8-4-7-9-5-2-1-3-6-9/h1-3,5-6H,4,7-8,10H2	135.105	1	1	26.02	0.333	1	3	1	0	2	39	-1.08	45850	-6.111	1.268
CCC(N)c1ccccc1	18054	InChI=1S/C9H13N/c1-2-9(10)8-6-4-3-5-7-8/h3-7,9H,2,10H2,1H3	135.105	1	1	26.02	0.333	1	2	1	0	2	39	-1.19	41072.9	-6.122	1.276
CCc1cccc(C)c1N	32485	InChI=1S/C9H13N/c1-3-8-6-4-5-7(2)9(8)10/h4-6H,3,10H2,1-2H3	135.105	1	1	26.02	0.333	1	1	1	0	2	39	-1.78	22720.6	-5.074	0.582
CCNC1C=CC=CC=C1	58094	InChI=1S/C9H13N/c1-2-10-9-7-5-3-4-6-8-9/h3-10H,2H2,1H3	135.105	1	1	12.03	0.333	0	2	1	0	1	39	-0.69	67683.9	-5.344	0.761
CCNc1ccc(C)cc1	61164	InChI=1S/C9H13N/c1-3-10-9-6-4-8(2)5-7-9/h4-7,10H,3H2,1-2H3	135.105	1	1	12.03	0.333	1	2	1	0	1	39	-2.22	14662.3	-4.904	0.47
Cc1ccc(C)c(CN)c1	66735	InChI=1S/C9H13N/c1-7-3-4-8(2)9(5-7)6-10/h3-5H,6,10H2,1-2H3	135.105	1	1	26.02	0.333	1	1	1	0	2	39	-1.14	43210.2	-5.855	1.099
Cc1ccc(CN)c(C)c1	66761	InChI=1S/C9H13N/c1-7-3-4-9(6-10)8(2)5-7/h3-5H,6,10H2,1-2H3	135.105	1	1	26.02	0.333	1	1	1	0	2	39	-1.25	38717.1	-5.932	1.15
Cc1ccc(CN)cc1C	66888	InChI=1S/C9H13N/c1-7-3-4-9(6-10)5-8(7)2/h3-5H,6,10H2,1-2H3	135.105	1	1	26.02	0.333	1	1	1	0	2	39	-1.38	33982.6	-5.924	1.145
CC(C)(N)c1ccccc1	68509	InChI=1S/C9H13N/c1-9(2,10)8-6-4-3-5-7-8/h3-7H,10H2,1-2H3	135.105	1	1	26.02	0.333	1	1	1	0	2	39	-0.88	56264.3	-6.056	1.232
Cc1ccc(N)c(C)c1C	73844	InChI=1S/C9H13N/c1-6-4-5-9(10)8(3)7(6)2/h4-5H,10H2,1-3H3	135.105	1	1	26.02	0.333	1	0	1	0	2	39	-1.91	20093.6	-4.948	0.499
Cc1cc(N)cc(C)c1C	74227	InChI=1S/C9H13N/c1-6-4-9(10)5-7(2)8(6)3/h4-5H,10H2,1-3H3	135.105	1	1	26.02	0.333	1	0	1	0	2	39	-1.91	20074.7	-4.926	0.485
CCCc1ccc(N)cc1	75908	InChI=1S/C9H13N/c1-2-3-8-4-6-9(10)7-5-8/h4-7H,2-3,10H2,1H3	135.105	1	1	26.02	0.333	1	2	1	0	2	39	-1.95	19211.3	-5.029	0.553
Cc1ccc(CCN)cc1	76751	InChI=1S/C9H13N/c1-8-2-4-9(5-3-8)6-7-10/h2-5H,6-7,10H2,1H3	135.105	1	1	26.02	0.333	1	2	1	0	2	39	-1.06	46586.4	-5.913	1.138
CCNCc1ccccc1	84352	InChI=1S/C9H13N/c1-2-10-8-9-6-4-3-5-7-9/h3-7,10H,2,8H2,1H3	135.105	1	1	12.03	0.333	1	3	1	0	1	39	-0.89	55748.4	-5.796	1.06
CNc1c(C)cccc1C	136604	InChI=1S/C9H13N/c1-7-5-4-6-8(2)9(7)10-3/h4-6,10H,1-3H3	135.105	1	1	12.03	0.333	1	1	1	0	1	39	-2.22	14677.8	-5.404	0.801
CCc1ccc(NC)cc1	187786	InChI=1S/C9H13N/c1-3-8-4-6-9(10-2)7-5-8/h4-7,10H,3H2,1-2H3	135.105	1	1	12.03	0.333	1	2	1	0	1	39	-2.23	14540.1	-4.915	0.478
Cc1ccccc1C(C)N	3391042	InChI=1S/C9H13N/c1-7-5-3-4-6-9(7)8(2)10/h3-6,8H,10H2,1-2H3	135.105	1	1	26.02	0.333	1	1	1	0	2	39	-1.11	44665.4	-5.993	1.191
C1=CC2CC1C1CNCC21	204239	InChI=1S/C9H13N/c1-2-7-3-6(1)8-4-10-5-9(7)8/h1-2,6-10H,3-5H2	135.105	1	1	12.03	0.778	0	0	1	0	1	39	-0.38	92461.9	-5.757	1.034
CNCc1ccccc1C	263103	InChI=1S/C9H13N/c1-8-5-3-4-6-9(8)7-10-2/h3-6,10H,7H2,1-2H3	135.105	1	1	12.03	0.333	1	2	1	0	1	39	-0.8	60846.8	-5.829	1.082
Cc1cccc(CCN)c1	410085	InChI=1S/C9H13N/c1-8-3-2-4-9(7-8)5-6-10/h2-4,7H,5-6,10H2,1H3	135.105	1	1	26.02	0.333	1	2	1	0	2	39	-1	49755.9	-6.084	1.25
CC(C)c1cccc(N)c1	458679	InChI=1S/C9H13N/c1-7(2)8-4-3-5-9(10)6-8/h3-7H,10H2,1-2H3	135.105	1	1	26.02	0.333	1	1	1	0	2	39	-1.84	21461.3	-5.177	0.651
Cc1ccc(C(C)N)cc1	577386	InChI=1S/C9H13N/c1-7-3-5-9(6-4-7)8(2)10/h3-6,8H,10H2,1-2H3	135.105	1	1	26.02	0.333	1	1	1	0	2	39	-1.25	38744.5	-5.962	1.17
CNC(C)c1ccccc1	577403	InChI=1S/C9H13N/c1-8(10-2)9-6-4-3-5-7-9/h3-8,10H,1-2H3	135.105	1	1	12.03	0.333	1	2	1	0	1	39	-0.72	65570.6	-5.823	1.078
NCCCC(=S)S	150837	InChI=1S/C4H9NS2/c5-3-1-2-4(6)7/h1-3,5H2,(H,6,7)	135.018	2	2	26.02	0.75	0	3	3	0	2	23	-1.48	30631.7	-5.884	1.118
O=C(O)Cc1ccccc1	999	InChI=1S/C8H8O2/c9-8(10)6-7-4-2-1-3-5-7/h1-5H,6H2,(H,9,10)	136.052	1	1	37.3	0.125	1	2	2	1	1	36	-0.98	51074.9	-6.436	1.483
NC(=O)c1ccccc1N	6942	InChI=1S/C7H8N2O/c8-6-4-2-1-3-5(6)7(9)10/h1-4H,8H2,(H2,9,10)	136.064	2	2	69.11	0	1	1	3	0	4	36	-1.16	42775.1	-5.369	0.778
Cc1cccc(C(=O)O)c1	7418	InChI=1S/C8H8O2/c1-6-3-2-4-7(5-6)8(9)10/h2-5H,1H3,(H,9,10)	136.052	1	1	37.3	0.125	1	1	2	1	1	36	-2.04	17749.8	-6.392	1.454
Cc1ccc(C(=O)O)cc1	7470	InChI=1S/C8H8O2/c1-6-2-4-7(5-3-6)8(9)10/h2-5H,1H3,(H,9,10)	136.052	1	1	37.3	0.125	1	1	2	1	1	36	-2.02	18059.4	-6.492	1.52
Cc1ccccc1C(=O)O	8373	InChI=1S/C8H8O2/c1-6-4-2-3-5-7(6)8(9)10/h2-5H,1H3,(H,9,10)	136.052	1	1	37.3	0.125	1	1	2	1	1	36	-1.92	19974.5	-6.403	1.461
NNC(=O)c1ccccc1	11955	InChI=1S/C7H8N2O/c8-9-7(10)6-4-2-1-3-5-6/h1-5H,8H2,(H,9,10)	136.064	2	2	55.12	0	1	1	3	0	3	36	-0.39	92216.1	-6.565	1.568
O=CNNc1ccccc1	12154	InChI=1S/C7H8N2O/c10-6-8-9-7-4-2-1-3-5-7/h1-6,9H,(H,8,10)	136.064	2	2	41.13	0	1	3	3	0	2	36	-0.24	106872	-5.576	0.914
NC(=NO)c1ccccc1	69186	InChI=1S/C7H8N2O/c8-7(9-10)6-4-2-1-3-5-6/h1-5,10H,(H2,8,9)	136.064	2	2	58.61	0	1	1	3	0	3	36	-0.59	75511.9	-5.546	0.895
NC(=O)c1ccc(N)cc1	76079	InChI=1S/C7H8N2O/c8-6-3-1-5(2-4-6)7(9)10/h1-4H,8H2,(H2,9,10)	136.064	2	2	69.11	0	1	1	3	0	4	36	-1.24	39434.4	-5.442	0.826
Nc1cccc(NC=O)c1	80426	InChI=1S/C7H8N2O/c8-6-2-1-3-7(4-6)9-5-10/h1-5H,8H2,(H,9,10)	136.064	2	2	55.12	0	1	2	3	0	3	36	-1.05	47573.4	-5.232	0.687
O=NNCc1ccccc1	158636	InChI=1S/C7H8N2O/c10-9-8-6-7-4-2-1-3-5-7/h1-5H,6H2,(H,8,10)	136.064	1	2	41.46	0.143	1	3	3	0	1	36	-1.15	43119.6	-6.383	1.448
ONC=Nc1ccccc1	235507	InChI=1S/C7H8N2O/c10-9-6-8-7-4-2-1-3-5-7/h1-6,10H,(H,8,9)	136.064	2	2	44.62	0	1	2	3	0	2	36	-0.7	67626.1	-5.731	1.017
Nc1ccccc1NC=O	576700	InChI=1S/C7H8N2O/c8-6-3-1-2-4-7(6)9-5-10/h1-5H,8H2,(H,9,10)	136.064	2	2	55.12	0	1	2	3	0	3	36	-1	50052.9	-5.168	0.644
CNC(NC)=S(=O)=O	128040	InChI=1S/C3H8N2O2S/c1-4-3(5-2)8(6)7/h4-5H,1-2H3	136.031	2	2	58.2	0.667	0	0	5	0	2	28	0.06	144577	-4.583	0.258
NCC(O)c1ccccc1	1000	InChI=1S/C8H11NO/c9-6-8(10)7-4-2-1-3-5-7/h1-5,8,10H,6,9H2	137.084	2	2	46.25	0.25	1	2	2	0	3	37	-0.17	115621	-6.257	1.365
NCCc1ccc(O)cc1	5610	InChI=1S/C8H11NO/c9-6-5-7-1-3-8(10)4-2-7/h1-4,10H,5-6,9H2	137.084	2	2	46.25	0.25	1	2	2	0	3	37	-0.48	85210.3	-5.571	0.911
NCCc1cccc(O)c1	11492	InChI=1S/C8H11NO/c9-5-4-7-2-1-3-8(10)6-7/h1-3,6,10H,4-5,9H2	137.084	2	2	46.25	0.25	1	2	2	0	3	37	-0.41	90869.1	-5.739	1.022
CNCCc1ccccn1	2366	InChI=1S/C8H12N2/c1-9-7-5-8-4-2-3-6-10-8/h2-4,6,9H,5,7H2,1H3	136.1	1	2	24.92	0.375	1	3	2	0	1	38	0.14	156316	-5.808	1.068
NNCCc1ccccc1	3675	InChI=1S/C8H12N2/c9-10-7-6-8-4-2-1-3-5-8/h1-5,10H,6-7,9H2	136.1	2	2	38.05	0.25	1	3	2	0	3	38	-0.65	70699.1	-4.839	0.427
CC(NN)c1ccccc1	6179	InChI=1S/C8H12N2/c1-7(10-9)8-5-3-2-4-6-8/h2-7,10H,9H2,1H3	136.1	2	2	38.05	0.25	1	2	2	0	3	38	-0.74	65180.8	-5.866	1.106
CN(C)c1ccc(N)cc1	7472	InChI=1S/C8H12N2/c1-10(2)8-5-3-7(9)4-6-8/h3-6H,9H2,1-2H3	136.1	1	2	29.26	0.25	1	1	2	0	2	38	-0.92	54154.1	-4.254	0.04
NCc1cccc(CN)c1	15133	InChI=1S/C8H12N2/c9-5-7-2-1-3-8(4-7)6-10/h1-4H,5-6,9-10H2	136.1	2	2	52.04	0.25	1	2	2	0	4	38	-0.13	119831	-6.164	1.303
CNNCc1ccccc1	25142	InChI=1S/C8H12N2/c1-9-10-7-8-5-3-2-4-6-8/h2-6,9-10H,7H2,1H3	136.1	2	2	24.06	0.25	1	3	2	0	2	38	-0.36	95242.7	-5.814	1.072
Cc1ccc(CNN)cc1	33348	InChI=1S/C8H12N2/c1-7-2-4-8(5-3-7)6-10-9/h2-5,10H,6,9H2,1H3	136.1	2	2	38.05	0.25	1	2	2	0	3	38	-0.76	63671.7	-4.86	0.441
CNc1ccc(NC)cc1	68306	InChI=1S/C8H12N2/c1-9-7-3-5-8(10-2)6-4-7/h3-6,9-10H,1-2H3	136.1	2	2	24.06	0.25	1	2	2	0	2	38	-1.61	27244.7	-4.306	0.075
NCc1ccc(CN)cc1	68315	InChI=1S/C8H12N2/c9-5-7-1-2-8(6-10)4-3-7/h1-4H,5-6,9-10H2	136.1	2	2	52.04	0.25	1	2	2	0	4	38	-0.3	100721	-6.175	1.311
CCN(N)c1ccccc1	69517	InChI=1S/C8H12N2/c1-2-10(9)8-6-4-3-5-7-8/h3-7H,2,9H2,1H3	136.1	1	2	29.26	0.25	1	2	2	0	2	38	-0.73	65878.9	-4.775	0.385
CCc1ccc(N)cc1N	70950	InChI=1S/C8H12N2/c1-2-6-3-4-7(9)5-8(6)10/h3-5H,2,9-10H2,1H3	136.1	2	2	52.04	0.25	1	1	2	0	4	38	-1.08	46046.3	-4.837	0.426
NCCc1ccc(N)cc1	72895	InChI=1S/C8H12N2/c9-6-5-7-1-3-8(10)4-2-7/h1-4H,5-6,9-10H2	136.1	2	2	52.04	0.25	1	2	2	0	4	38	-0.4	91533	-5.062	0.575
NCCNc1ccccc1	74270	InChI=1S/C8H12N2/c9-6-7-10-8-4-2-1-3-5-8/h1-5,10H,6-7,9H2	136.1	2	2	38.05	0.25	1	3	2	0	3	38	-0.57	76809.5	-5.111	0.607
CN(C)c1ccccc1N	76083	InChI=1S/C8H12N2/c1-10(2)8-6-4-3-5-7(8)9/h3-6H,9H2,1-2H3	136.1	1	2	29.26	0.25	1	1	2	0	2	38	-0.71	67181.3	-4.965	0.51
CN(C)c1cccc(N)c1	76084	InChI=1S/C8H12N2/c1-10(2)8-5-3-4-7(9)6-8/h3-6H,9H2,1-2H3	136.1	1	2	29.26	0.25	1	1	2	0	2	38	-0.79	61855.5	-4.785	0.391
Cc1cc(N)c(N)cc1C	76635	InChI=1S/C8H12N2/c1-5-3-7(9)8(10)4-6(5)2/h3-4H,9-10H2,1-2H3	136.1	2	2	52.04	0.25	1	0	2	0	4	38	-1.18	41878	-4.37	0.117
CNCc1cccc(C)n1	81438	InChI=1S/C8H12N2/c1-7-4-3-5-8(10-7)6-9-2/h3-5,9H,6H2,1-2H3	136.1	1	2	24.92	0.375	1	2	2	0	1	38	-0.05	129055	-5.862	1.104
Cc1cc(N)cc(C)c1N	81637	InChI=1S/C8H12N2/c1-5-3-7(9)4-6(2)8(5)10/h3-4H,9-10H2,1-2H3	136.1	2	2	52.04	0.25	1	0	2	0	4	38	-1.22	39981.5	-4.321	0.085
CCNc1ccccc1N	90275	InChI=1S/C8H12N2/c1-2-10-8-6-4-3-5-7(8)9/h3-6,10H,2,9H2,1H3	136.1	2	2	38.05	0.25	1	2	2	0	3	38	-1.16	42590.1	-4.739	0.361
CCNCc1ccncc1	96681	InChI=1S/C8H12N2/c1-2-9-7-8-3-5-10-6-4-8/h3-6,9H,2,7H2,1H3	136.1	1	2	24.92	0.375	1	3	2	0	1	38	0.13	155211	-5.869	1.108
Cc1cc(C)c(N)c(C)n1	98846	InChI=1S/C8H12N2/c1-5-4-6(2)10-7(3)8(5)9/h4H,9H2,1-3H3	136.1	1	2	38.91	0.375	1	0	2	0	2	38	-0.92	54092.8	-5.068	0.578
CNN(C)c1ccccc1	120147	InChI=1S/C8H12N2/c1-9-10(2)8-6-4-3-5-7-8/h3-7,9H,1-2H3	136.1	1	2	15.27	0.25	1	2	2	0	1	38	-0.4	91370.2	-4.983	0.522
CNCc1ccc(N)cc1	123471	InChI=1S/C8H12N2/c1-10-6-7-2-4-8(9)5-3-7/h2-5,10H,6,9H2,1H3	136.1	2	2	38.05	0.25	1	2	2	0	3	38	-0.49	83590.1	-5.149	0.632
CNCCc1ccncc1	143276	InChI=1S/C8H12N2/c1-9-5-2-8-3-6-10-7-4-8/h3-4,6-7,9H,2,5H2,1H3	136.1	1	2	24.92	0.375	1	3	2	0	1	38	0.19	163890	-5.815	1.073
Cc1c(N)ccc(N)c1C	145785	InChI=1S/C8H12N2/c1-5-6(2)8(10)4-3-7(5)9/h3-4H,9-10H2,1-2H3	136.1	2	2	52.04	0.25	1	0	2	0	4	38	-1.19	41246.1	-4.313	0.079
Cc1ccc(C(N)N)cc1	152913	InChI=1S/C8H12N2/c1-6-2-4-7(5-3-6)8(9)10/h2-5,8H,9-10H2,1H3	136.1	2	2	52.04	0.25	1	1	2	0	4	38	-0.18	113353	-5.958	1.167
Cc1cc(N)c(C)cc1N	160824	InChI=1S/C8H12N2/c1-5-3-8(10)6(2)4-7(5)9/h3-4H,9-10H2,1-2H3	136.1	2	2	52.04	0.25	1	0	2	0	4	38	-1.15	42946.5	-4.32	0.084
Cc1ccc(NN)cc1C	173741	InChI=1S/C8H12N2/c1-6-3-4-8(10-9)5-7(6)2/h3-5,10H,9H2,1-2H3	136.1	2	2	38.05	0.25	1	1	2	0	3	38	-1.27	38228.4	-4.869	0.447
CN(N)Cc1ccccc1	198458	InChI=1S/C8H12N2/c1-10(9)7-8-5-3-2-4-6-8/h2-6H,7,9H2,1H3	136.1	1	2	29.26	0.25	1	2	2	0	2	38	-0.71	66774.1	-4.948	0.499
CCc1cnc(C)cc1N	219142	InChI=1S/C8H12N2/c1-3-7-5-10-6(2)4-8(7)9/h4-5H,3H2,1-2H3,(H2,9,10)	136.1	1	2	38.91	0.375	1	1	2	0	2	38	-0.76	63843.1	-5.671	0.977
c1c[nH]c(C2CCCN2)c1	258385	InChI=1S/C8H12N2/c1-3-7(9-5-1)8-4-2-6-10-8/h1,3,5,8-10H,2,4,6H2	136.1	2	1	27.82	0.5	1	1	2	0	2	38	0.21	167493	-5.35	0.765
Cc1cccc(C)c1NN	408103	InChI=1S/C8H12N2/c1-6-4-3-5-7(2)8(6)10-9/h3-5,10H,9H2,1-2H3	136.1	2	2	38.05	0.25	1	1	2	0	3	38	-1.1	45526.6	-4.99	0.527
C1=CC2NCCCN2C=C1	421480	InChI=1S/C8H12N2/c1-2-6-10-7-3-5-9-8(10)4-1/h1-2,4,6,8-9H,3,5,7H2	136.1	1	2	15.27	0.5	0	0	2	0	1	38	0.37	197762	-4.399	0.136
CNc1cccc(NC)c1	431636	InChI=1S/C8H12N2/c1-9-7-4-3-5-8(6-7)10-2/h3-6,9-10H,1-2H3	136.1	2	2	24.06	0.25	1	2	2	0	2	38	-1.31	36732.2	-4.868	0.446
NCc1ccccc1CN	431968	InChI=1S/C8H12N2/c9-5-7-3-1-2-4-8(7)6-10/h1-4H,5-6,9-10H2	136.1	2	2	52.04	0.25	1	2	2	0	4	38	-0.05	129523	-6.106	1.265
NCC(N)c1ccccc1	432011	InChI=1S/C8H12N2/c9-6-8(10)7-4-2-1-3-5-7/h1-5,8H,6,9-10H2	136.1	2	2	52.04	0.25	1	2	2	0	4	38	-0.12	121283	-6.095	1.257
Cc1ccc(N)c(N)c1C	521077	InChI=1S/C8H12N2/c1-5-3-4-7(9)8(10)6(5)2/h3-4H,9-10H2,1-2H3	136.1	2	2	52.04	0.25	1	0	2	0	4	38	-1.21	40520.3	-4.676	0.32
CCNNc1ccccc1	572359	InChI=1S/C8H12N2/c1-2-9-10-8-6-4-3-5-7-8/h3-7,9-10H,2H2,1H3	136.1	2	2	24.06	0.25	1	3	2	0	2	38	-1.05	47433.1	-5.128	0.618
CCc1ccc(NN)cc1	578421	InChI=1S/C8H12N2/c1-2-7-3-5-8(10-9)6-4-7/h3-6,10H,2,9H2,1H3	136.1	2	2	38.05	0.25	1	2	2	0	3	38	-1.32	36448.5	-4.903	0.469
Cc1ccc(NN)c(C)c1	702862	InChI=1S/C8H12N2/c1-6-3-4-8(10-9)7(2)5-6/h3-5,10H,9H2,1-2H3	136.1	2	2	38.05	0.25	1	1	2	0	3	38	-1.29	37648.9	-4.864	0.444
CC(C)Nc1cccnc1	817747	InChI=1S/C8H12N2/c1-7(2)10-8-4-3-5-9-6-8/h3-7,10H,1-2H3	136.1	1	2	24.92	0.375	1	2	2	0	1	38	-0.57	76959.6	-5.151	0.633
Cc1cccc(N(C)N)c1	827964	InChI=1S/C8H12N2/c1-7-4-3-5-8(6-7)10(2)9/h3-6H,9H2,1-2H3	136.1	1	2	29.26	0.25	1	1	2	0	2	38	-0.83	59183.3	-4.891	0.461
Cc1ccc(C)c(NN)c1	853149	InChI=1S/C8H12N2/c1-6-3-4-7(2)8(5-6)10-9/h3-5,10H,9H2,1-2H3	136.1	2	2	38.05	0.25	1	1	2	0	3	38	-1.18	41629.3	-5	0.534
Cc1cc(C)c(N)cc1N	854386	InChI=1S/C8H12N2/c1-5-3-6(2)8(10)4-7(5)9/h3-4H,9-10H2,1-2H3	136.1	2	2	52.04	0.25	1	0	2	0	4	38	-1.16	42842.2	-4.651	0.303
Cc1cccc(CCN)n1	1514165	InChI=1S/C8H12N2/c1-7-3-2-4-8(10-7)5-6-9/h2-4H,5-6,9H2,1H3	136.1	1	2	38.91	0.375	1	2	2	0	2	38	-0.21	110174	-6.183	1.316
Cc1cc(C)cc(NN)c1	1810602	InChI=1S/C8H12N2/c1-6-3-7(2)5-8(4-6)10-9/h3-5,10H,9H2,1-2H3	136.1	2	2	38.05	0.25	1	1	2	0	3	38	-1.14	43659.3	-5.002	0.535
CNN(C)C(=S)S	430106	InChI=1S/C3H8N2S2/c1-4-5(2)3(6)7/h4H,1-2H3,(H,6,7)	136.013	2	2	15.27	0.667	0	1	4	0	1	22	-0.35	95863.2	-5.638	0.956
CCN(N)C(=S)S	431698	InChI=1S/C3H8N2S2/c1-2-5(4)3(6)7/h2,4H2,1H3,(H,6,7)	136.013	2	2	29.26	0.667	0	1	4	0	2	22	-0.76	63492.3	-5.827	1.08
CN(C)NC(=S)S	1268873	InChI=1S/C3H8N2S2/c1-5(2)4-3(6)7/h1-2H3,(H2,4,6,7)	136.013	2	2	15.27	0.667	0	1	4	0	1	22	-0.16	115399	-5.805	1.066
O=C(O)Cc1cccnc1	108	InChI=1S/C7H7NO2/c9-7(10)4-6-2-1-3-8-5-6/h1-3,5H,4H2,(H,9,10)	137.048	1	2	50.19	0.143	1	2	3	1	1	35	-0.46	86528.1	-6.692	1.653
Nc1ccccc1C(=O)O	227	InChI=1S/C7H7NO2/c8-6-4-2-1-3-5(6)7(9)10/h1-4H,8H2,(H,9,10)	137.048	2	2	63.32	0	1	1	3	1	3	35	-1.38	34636	-5.445	0.828
Nc1ccc(C(=O)O)cc1	978	InChI=1S/C7H7NO2/c8-6-3-1-5(2-4-6)7(9)10/h1-4H,8H2,(H,9,10)	137.048	2	2	63.32	0	1	1	3	1	3	35	-1.46	31845.3	-5.565	0.907
Nc1cccc(C(=O)O)c1	7419	InChI=1S/C7H7NO2/c8-6-3-1-2-5(4-6)7(9)10/h1-4H,8H2,(H,9,10)	137.048	2	2	63.32	0	1	1	3	1	3	35	-1.39	34239.4	-5.429	0.817
O=C(O)Nc1ccccc1	10392	InChI=1S/C7H7NO2/c9-7(10)8-6-4-2-1-3-5-6/h1-5,8H,(H,9,10)	137.048	2	1	49.33	0	1	1	3	1	2	35	-1.38	34432.8	-5.781	1.05
O=C(O)Cc1ccncc1	34228	InChI=1S/C7H7NO2/c9-7(10)5-6-1-3-8-4-2-6/h1-4H,5H2,(H,9,10)	137.048	1	2	50.19	0.143	1	2	3	1	1	35	-0.47	86045.7	-6.853	1.759
Cc1cccc(C(=O)O)n1	70282	InChI=1S/C7H7NO2/c1-5-3-2-4-6(8-5)7(9)10/h2-4H,1H3,(H,9,10)	137.048	1	2	50.19	0.143	1	1	3	1	1	35	-1.16	42964.1	-6.676	1.642
O=C(O)Cc1ccccn1	85318	InChI=1S/C7H7NO2/c9-7(10)5-6-3-1-2-4-8-6/h1-4H,5H2,(H,9,10)	137.048	1	2	50.19	0.143	1	2	3	1	1	35	-0.46	86228.2	-6.69	1.652
Cc1ccc(C(=O)O)cn1	137860	InChI=1S/C7H7NO2/c1-5-2-3-6(4-8-5)7(9)10/h2-4H,1H3,(H,9,10)	137.048	1	2	50.19	0.143	1	1	3	1	1	35	-1.2	41240.4	-6.736	1.682
Cc1ccc(C(=O)O)nc1	199575	InChI=1S/C7H7NO2/c1-5-2-3-6(7(9)10)8-4-5/h2-4H,1H3,(H,9,10)	137.048	1	2	50.19	0.143	1	1	3	1	1	35	-1.11	45130.7	-6.726	1.675
Cc1ccncc1C(=O)O	229163	InChI=1S/C7H7NO2/c1-5-2-3-8-4-6(5)7(9)10/h2-4H,1H3,(H,9,10)	137.048	1	2	50.19	0.143	1	1	3	1	1	35	-1.1	45524.4	-6.831	1.745
Cc1cncc(C(=O)O)c1	256208	InChI=1S/C7H7NO2/c1-5-2-6(7(9)10)4-8-3-5/h2-4H,1H3,(H,9,10)	137.048	1	2	50.19	0.143	1	1	3	1	1	35	-1.28	38059.3	-6.802	1.726
Cc1cccnc1C(=O)O	268757	InChI=1S/C7H7NO2/c1-5-3-2-4-8-6(5)7(9)10/h2-4H,1H3,(H,9,10)	137.048	1	2	50.19	0.143	1	1	3	1	1	35	-1.04	48266.7	-6.7	1.658
N=C(N)c1cccc[n+]1[O-]	556074	InChI=1S/C6H7N3O/c7-6(8)5-3-1-2-4-9(5)10/h1-4H,(H3,7,8)	137.059	2	2	76.81	0	1	1	4	0	3	35			-5.809	1.068
C=Cn1cccc1C(=O)O	586189	InChI=1S/C7H7NO2/c1-2-8-5-3-4-6(8)7(9)10/h2-5H,1H2,(H,9,10)	137.048	1	2	42.23	0	1	2	3	1	1	35	-1.05	47937.2	-5.882	1.117
O=C(O)C=Cc1cc[nH]c1	586239	InChI=1S/C7H7NO2/c9-7(10)2-1-6-3-4-8-5-6/h1-5,8H,(H,9,10)	137.048	2	1	53.09	0	1	2	3	1	2	35	-1.88	20888.7	-5.519	0.877
Cc1ncccc1C(=O)O	643373	InChI=1S/C7H7NO2/c1-5-6(7(9)10)3-2-4-8-5/h2-4H,1H3,(H,9,10)	137.048	1	2	50.19	0.143	1	1	3	1	1	35	-1.06	47630.1	-6.827	1.742
Cc1cnccc1C(=O)O	1502003	InChI=1S/C7H7NO2/c1-5-4-8-3-2-6(5)7(9)10/h2-4H,1H3,(H,9,10)	137.048	1	2	50.19	0.143	1	1	3	1	1	35	-1.04	48533.7	-6.744	1.687
CCNc1ccc(O)cc1	12119	InChI=1S/C8H11NO/c1-2-9-7-3-5-8(10)6-4-7/h3-6,9-10H,2H2,1H3	137.084	2	2	32.26	0.25	1	2	2	0	2	37	-1.3	37461.6	-4.689	0.328
CNc1cc(O)ccc1C	22639	InChI=1S/C8H11NO/c1-6-3-4-7(10)5-8(6)9-2/h3-5,9-10H,1-2H3	137.084	2	2	32.26	0.25	1	1	2	0	2	37	-1.29	37590.8	-4.982	0.522
NC(O)Cc1ccccc1	28618	InChI=1S/C8H11NO/c9-8(10)6-7-4-2-1-3-5-7/h1-5,8,10H,6,9H2	137.084	2	2	46.25	0.25	1	2	2	0	3	37	-0.22	110447	-6.237	1.351
OCCNc1ccccc1	31235	InChI=1S/C8H11NO/c10-7-6-9-8-4-2-1-3-5-8/h1-5,9-10H,6-7H2	137.084	2	2	32.26	0.25	1	3	2	0	2	37	-0.57	77550.6	-5.129	0.619
CNc1ccc(O)c(C)c1	37097	InChI=1S/C8H11NO/c1-6-5-7(9-2)3-4-8(6)10/h3-5,9-10H,1-2H3	137.084	2	2	32.26	0.25	1	1	2	0	2	37	-1.38	34498.8	-4.64	0.296
Cc1cc(C)cc(NO)c1	50165	InChI=1S/C8H11NO/c1-6-3-7(2)5-8(4-6)9-10/h3-5,9-10H,1-2H3	137.084	2	2	32.26	0.25	1	1	2	0	2	37	-1.36	35167.5	-4.949	0.5
Nc1ccc(CCO)cc1	66904	InChI=1S/C8H11NO/c9-8-3-1-7(2-4-8)5-6-10/h1-4,10H,5-6,9H2	137.084	2	2	46.25	0.25	1	2	2	0	3	37	-0.67	70316.3	-5.082	0.588
CCNc1ccccc1O	69196	InChI=1S/C8H11NO/c1-2-9-7-5-3-4-6-8(7)10/h3-6,9-10H,2H2,1H3	137.084	2	2	32.26	0.25	1	2	2	0	2	37	-1.07	46895.3	-4.946	0.498
NCCc1ccccc1O	74865	InChI=1S/C8H11NO/c9-6-5-7-3-1-2-4-8(7)10/h1-4,10H,5-6,9H2	137.084	2	2	46.25	0.25	1	2	2	0	3	37	-0.38	93545.6	-5.723	1.012
Cc1c(N)ccc(O)c1C	76542	InChI=1S/C8H11NO/c1-5-6(2)8(10)4-3-7(5)9/h3-4,10H,9H2,1-2H3	137.084	2	2	46.25	0.25	1	0	2	0	3	37	-1.1	45654.6	-4.647	0.3
Cc1cc(O)cc(C)c1N	76543	InChI=1S/C8H11NO/c1-5-3-7(10)4-6(2)8(5)9/h3-4,10H,9H2,1-2H3	137.084	2	2	46.25	0.25	1	0	2	0	3	37	-1.11	45277.7	-4.649	0.301
Cc1cc(O)c(C)cc1N	76544	InChI=1S/C8H11NO/c1-5-4-8(10)6(2)3-7(5)9/h3-4,10H,9H2,1-2H3	137.084	2	2	46.25	0.25	1	0	2	0	3	37	-0.88	56903.5	-4.672	0.317
Nc1ccccc1CCO	79282	InChI=1S/C8H11NO/c9-8-4-2-1-3-7(8)5-6-10/h1-4,10H,5-6,9H2	137.084	2	2	46.25	0.25	1	2	2	0	3	37	-0.41	91143	-5.223	0.681
Cc1cc(N)c(O)cc1C	81099	InChI=1S/C8H11NO/c1-5-3-7(9)8(10)4-6(5)2/h3-4,10H,9H2,1-2H3	137.084	2	2	46.25	0.25	1	0	2	0	3	37	-0.99	51140.9	-4.69	0.329
Cc1ccc(N)c(C)c1O	81477	InChI=1S/C8H11NO/c1-5-3-4-7(9)6(2)8(5)10/h3-4,10H,9H2,1-2H3	137.084	2	2	46.25	0.25	1	0	2	0	3	37	-1.06	47584.3	-4.981	0.521
Cc1cc(N)cc(C)c1O	82668	InChI=1S/C8H11NO/c1-5-3-7(9)4-6(2)8(5)10/h3-4,10H,9H2,1-2H3	137.084	2	2	46.25	0.25	1	0	2	0	3	37	-1.11	45393.3	-4.658	0.307
CC(O)c1ccc(N)cc1	85753	InChI=1S/C8H11NO/c1-6(10)7-2-4-8(9)5-3-7/h2-6,10H,9H2,1H3	137.084	2	2	46.25	0.25	1	1	2	0	3	37	-0.72	67014.5	-5.153	0.635
NC(CO)c1ccccc1	92466	InChI=1S/C8H11NO/c9-8(6-10)7-4-2-1-3-5-7/h1-5,8,10H,6,9H2	137.084	2	2	46.25	0.25	1	2	2	0	3	37	-0.09	125525	-6.203	1.329
Cc1cc(C)c(O)c(N)c1	100530	InChI=1S/C8H11NO/c1-5-3-6(2)8(10)7(9)4-5/h3-4,10H,9H2,1-2H3	137.084	2	2	46.25	0.25	1	0	2	0	3	37	-1.26	38794.3	-4.936	0.491
Cc1ccc(NO)c(C)c1	100637	InChI=1S/C8H11NO/c1-6-3-4-8(9-10)7(2)5-6/h3-5,9-10H,1-2H3	137.084	2	2	32.26	0.25	1	1	2	0	2	37	-1.61	27329.5	-4.818	0.413
Cc1ccccc1NCO	102384	InChI=1S/C8H11NO/c1-7-4-2-3-5-8(7)9-6-10/h2-5,9-10H,6H2,1H3	137.084	2	2	32.26	0.25	1	2	2	0	2	37	-0.62	73654.4	-5.172	0.647
Cc1ccc(O)c(N)c1C	109581	InChI=1S/C8H11NO/c1-5-3-4-7(10)8(9)6(5)2/h3-4,10H,9H2,1-2H3	137.084	2	2	46.25	0.25	1	0	2	0	3	37	-1.05	48105.8	-4.923	0.482
CC(O)c1ccccc1N	112058	InChI=1S/C8H11NO/c1-6(10)7-4-2-3-5-8(7)9/h2-6,10H,9H2,1H3	137.084	2	2	46.25	0.25	1	1	2	0	3	37	-0.71	67116.6	-5.231	0.686
CC(N)c1ccc(O)cc1	123594	InChI=1S/C8H11NO/c1-6(9)7-2-4-8(10)5-3-7/h2-6,10H,9H2,1H3	137.084	2	2	46.25	0.25	1	1	2	0	3	37	-0.51	82529.3	-5.63	0.95
CNCc1ccccc1O	143701	InChI=1S/C8H11NO/c1-9-6-7-4-2-3-5-8(7)10/h2-5,9-10H,6H2,1H3	137.084	2	2	32.26	0.25	1	2	2	0	2	37	0.02	139618	-5.775	1.046
Cc1cccc(NO)c1C	145678	InChI=1S/C8H11NO/c1-6-4-3-5-8(9-10)7(6)2/h3-5,9-10H,1-2H3	137.084	2	2	32.26	0.25	1	1	2	0	2	37	-1.52	29893.7	-4.904	0.47
Cc1cccc(C)c1NO	145679	InChI=1S/C8H11NO/c1-6-4-3-5-7(2)8(6)9-10/h3-5,9-10H,1-2H3	137.084	2	2	32.26	0.25	1	1	2	0	2	37	-1.25	39465.2	-4.866	0.445
Cc1ccc(C)c(NO)c1	145680	InChI=1S/C8H11NO/c1-6-3-4-7(2)8(5-6)9-10/h3-5,9-10H,1-2H3	137.084	2	2	32.26	0.25	1	1	2	0	2	37	-1.5	30643	-4.961	0.508
CCc1ccc(NO)cc1	146173	InChI=1S/C8H11NO/c1-2-7-3-5-8(9-10)6-4-7/h3-6,9-10H,2H2,1H3	137.084	2	2	32.26	0.25	1	2	2	0	2	37	-1.7	24988.1	-4.85	0.434
Cc1ccc(NO)cc1C	148473	InChI=1S/C8H11NO/c1-6-3-4-8(9-10)5-7(6)2/h3-5,9-10H,1-2H3	137.084	2	2	32.26	0.25	1	1	2	0	2	37	-1.65	26400	-4.822	0.416
NC1CCc2nc[nH]c2C1	155924	InChI=1S/C7H11N3/c8-5-1-2-6-7(3-5)10-4-9-6/h4-5H,1-3,8H2,(H,9,10)	137.095	2	2	54.7	0.571	1	0	3	0	3	37	-0.34	97363.4	-5.48	0.851
CNc1ccc(O)cc1C	156522	InChI=1S/C8H11NO/c1-6-5-7(10)3-4-8(6)9-2/h3-5,9-10H,1-2H3	137.084	2	2	32.26	0.25	1	1	2	0	2	37	-1.37	34897.9	-4.651	0.303
ONCCc1ccccc1	165091	InChI=1S/C8H11NO/c10-9-7-6-8-4-2-1-3-5-8/h1-5,9-10H,6-7H2	137.084	2	2	32.26	0.25	1	3	2	0	2	37	-0.65	71758.4	-6.235	1.35
Cc1cc(C)c(N)c(O)c1	179403	InChI=1S/C8H11NO/c1-5-3-6(2)8(9)7(10)4-5/h3-4,10H,9H2,1-2H3	137.084	2	2	46.25	0.25	1	0	2	0	3	37	-1.18	42319.9	-4.824	0.417
NOCCc1ccccc1	202940	InChI=1S/C8H11NO/c9-10-7-6-8-4-2-1-3-5-8/h1-5H,6-7,9H2	137.084	1	2	35.25	0.25	1	3	2	0	2	37	-0.78	62531	-6.26	1.367
CC(ON)c1ccccc1	202942	InChI=1S/C8H11NO/c1-7(10-9)8-5-3-2-4-6-8/h2-7H,9H2,1H3	137.084	1	2	35.25	0.25	1	2	2	0	2	37	-0.94	53670.1	-6.314	1.403
Cc1ccc(CON)cc1	217576	InChI=1S/C8H11NO/c1-7-2-4-8(5-3-7)6-10-9/h2-5H,6,9H2,1H3	137.084	1	2	35.25	0.25	1	2	2	0	2	37	-1.1	45819.6	-6.184	1.317
CC(O)c1cccc(N)c1	222461	InChI=1S/C8H11NO/c1-6(10)7-3-2-4-8(9)5-7/h2-6,10H,9H2,1H3	137.084	2	2	46.25	0.25	1	1	2	0	3	37	-0.79	62143.7	-5.247	0.697
CC(N)c1ccccc1O	241456	InChI=1S/C8H11NO/c1-6(9)7-4-2-3-5-8(7)10/h2-6,10H,9H2,1H3	137.084	2	2	46.25	0.25	1	1	2	0	3	37	-0.57	77640.1	-5.744	1.026
Cc1ccc(N)cc1CO	292097	InChI=1S/C8H11NO/c1-6-2-3-8(9)4-7(6)5-10/h2-4,10H,5,9H2,1H3	137.084	2	2	46.25	0.25	1	1	2	0	3	37	-0.64	72508.2	-5.061	0.574
CNc1ccccc1CO	295953	InChI=1S/C8H11NO/c1-9-8-5-3-2-4-7(8)6-10/h2-5,9-10H,6H2,1H3	137.084	2	2	32.26	0.25	1	2	2	0	2	37	-0.3	101133	-5.153	0.635
CC1NCCc2[nH]cnc21	427139	InChI=1S/C7H11N3/c1-5-7-6(2-3-8-5)9-4-10-7/h4-5,8H,2-3H2,1H3,(H,9,10)	137.095	2	2	40.71	0.571	1	0	3	0	2	37	0.23	172471	-5.536	0.888
Cc1ccc(CO)c(N)c1	436776	InChI=1S/C8H11NO/c1-6-2-3-7(5-10)8(9)4-6/h2-4,10H,5,9H2,1H3	137.084	2	2	46.25	0.25	1	1	2	0	3	37	-0.73	66103.6	-5.238	0.691
OCNCc1ccccc1	448832	InChI=1S/C8H11NO/c10-7-9-6-8-4-2-1-3-5-8/h1-5,9-10H,6-7H2	137.084	2	2	32.26	0.25	1	3	2	0	2	37	-0.14	118596	-6.031	1.215
O=C1CNC2=C1CCCC2	573201	InChI=1S/C8H11NO/c10-8-5-9-7-4-2-1-3-6(7)8/h9H,1-5H2	137.084	1	2	29.1	0.625	0	0	2	0	1	37	-0.22	109824	-5.357	0.77
Cc1ccc(N)c(CO)c1	576450	InChI=1S/C8H11NO/c1-6-2-3-8(9)7(4-6)5-10/h2-4,10H,5,9H2,1H3	137.084	2	2	46.25	0.25	1	1	2	0	3	37	-0.66	70777.9	-5.066	0.577
Cc1c(N)cccc1CO	577175	InChI=1S/C8H11NO/c1-6-7(5-10)3-2-4-8(6)9/h2-4,10H,5,9H2,1H3	137.084	2	2	46.25	0.25	1	1	2	0	3	37	-0.75	64992.5	-5.145	0.63
Cc1cccc(CO)c1N	577176	InChI=1S/C8H11NO/c1-6-3-2-4-7(5-10)8(6)9/h2-4,10H,5,9H2,1H3	137.084	2	2	46.25	0.25	1	1	2	0	3	37	-0.71	67337.6	-5.204	0.669
CCNc1cccc(O)c1	578991	InChI=1S/C8H11NO/c1-2-9-7-4-3-5-8(10)6-7/h3-6,9-10H,2H2,1H3	137.084	2	2	32.26	0.25	1	2	2	0	2	37	-1.03	48908.7	-5.118	0.612
Cc1ccc(CO)cc1N	586243	InChI=1S/C8H11NO/c1-6-2-3-7(5-10)4-8(6)9/h2-4,10H,5,9H2,1H3	137.084	2	2	46.25	0.25	1	1	2	0	3	37	-0.77	63450.6	-5.205	0.669
CCc1cc(N)ccc1O	586331	InChI=1S/C8H11NO/c1-2-6-5-7(9)3-4-8(6)10/h3-5,10H,2,9H2,1H3	137.084	2	2	46.25	0.25	1	1	2	0	3	37	-0.94	53613.8	-4.728	0.354
Cc1cc(O)cc(N)c1C	643393	InChI=1S/C8H11NO/c1-5-3-7(10)4-8(9)6(5)2/h3-4,10H,9H2,1-2H3	137.084	2	2	46.25	0.25	1	0	2	0	3	37	-1.09	45952.7	-4.988	0.526
CCc1ccc(O)c(N)c1	721885	InChI=1S/C8H11NO/c1-2-6-3-4-8(10)7(9)5-6/h3-5,10H,2,9H2,1H3	137.084	2	2	46.25	0.25	1	1	2	0	3	37	-1.21	41044.7	-4.967	0.512
Cc1cc(CO)ccc1N	1514189	InChI=1S/C8H11NO/c1-6-4-7(5-10)2-3-8(6)9/h2-4,10H,5,9H2,1H3	137.084	2	2	46.25	0.25	1	1	2	0	3	37	-0.78	62636.6	-5.195	0.663
NC(=S)c1ccccc1	683563	InChI=1S/C7H7NS/c8-7(9)6-4-2-1-3-5-6/h1-5H,(H2,8,9)	137.03	1	1	26.02	0	1	1	2	0	2	33	-1.76	23692.5	-5.887	1.12
CC1=CC(C)(C)NC(C)=C1	244970	InChI=1S/C9H15N/c1-7-5-8(2)10-9(3,4)6-7/h5-6,10H,1-4H3	137.12	1	1	12.03	0.556	0	0	1	0	1	39	-1.58	28171.4	-4.264	0.047
C1CC2CC1C1CNCC21	267578	InChI=1S/C9H15N/c1-2-7-3-6(1)8-4-10-5-9(7)8/h6-10H,1-5H2	137.12	1	1	12.03	1	0	0	1	0	1	39	-0.52	81907.1	-5.619	0.943
NC1CC2C=CCC(C1)C2	424483	InChI=1S/C9H15N/c10-9-5-7-2-1-3-8(4-7)6-9/h1-2,7-9H,3-6,10H2	137.12	1	1	26.02	0.778	0	0	1	0	2	39	-1.18	42029.7	-5.923	1.144
CC(C)(C)C1=CCNC=C1	425173	InChI=1S/C9H15N/c1-9(2,3)8-4-6-10-7-5-8/h4-6,10H,7H2,1-3H3	137.12	1	1	12.03	0.556	0	0	1	0	1	39	-1.5	30554.1	-4.266	0.048
NC1CCC2C=CCC1C2	544835	InChI=1S/C9H15N/c10-9-5-4-7-2-1-3-8(9)6-7/h1-2,7-9H,3-6,10H2	137.12	1	1	26.02	0.778	0	0	1	0	2	39	-1.19	41782.9	-6.122	1.275
CNC12C=CC(CC1)CC2	573111	InChI=1S/C9H15N/c1-10-9-5-2-8(3-6-9)4-7-9/h2,5,8,10H,3-4,6-7H2,1H3	137.12	1	1	12.03	0.778	0	1	1	0	1	39	-1.09	46080	-5.632	0.952
C1C2CC3CC1CC(C2)N3	637989	InChI=1S/C9H15N/c1-6-2-8-4-7(1)5-9(3-6)10-8/h6-10H,1-5H2	137.12	1	1	12.03	1	0	0	1	0	1	39	-0.86	57868.7	-5.545	0.894
NC12CC3CC(CC1C3)C2	2794246	InChI=1S/C9H15N/c10-9-4-6-1-7(5-9)3-8(9)2-6/h6-8H,1-5,10H2	137.12	1	1	26.02	1	0	0	1	0	2	39	-1.45	32061.4	-5.981	1.182
C=CCC1CC=CC(C)N1	3600922	InChI=1S/C9H15N/c1-3-5-9-7-4-6-8(2)10-9/h3-4,6,8-10H,1,5,7H2,2H3	137.12	1	1	12.03	0.556	0	2	1	0	1	39	-0.74	65211.2	-5.742	1.025
C#CCNC1CCCCC1	1827584	InChI=1S/C9H15N/c1-2-8-10-9-6-4-3-5-7-9/h1,9-10H,3-8H2	137.12	1	1	12.03	0.778	0	2	1	0	1	39	-0.89	56161.2	-5.92	1.142
O=C(O)C=Cc1cnc[nH]1	1178	InChI=1S/C6H6N2O2/c9-6(10)2-1-5-3-7-4-8-5/h1-4H,(H,7,8)(H,9,10)	138.043	2	2	65.98	0	1	2	4	1	2	34	-1.71	24899	-5.824	1.079
O=C(O)C=Cc1ccco1	10876	InChI=1S/C7H6O3/c8-7(9)4-3-6-2-1-5-10-6/h1-5H,(H,8,9)	138.032	1	2	50.44	0	1	2	3	1	1	34	-1.77	23438	-5.675	0.98
C=C(C(=O)O)c1ccco1	316259	InChI=1S/C7H6O3/c1-5(7(8)9)6-3-2-4-10-6/h2-4H,1H2,(H,8,9)	138.032	1	2	50.44	0	1	2	3	1	1	34	-1.35	35904.4	-5.56	0.904
O=C(O)C=Cc1ccoc1	736315	InChI=1S/C7H6O3/c8-7(9)2-1-6-3-4-10-5-6/h1-5H,(H,8,9)	138.032	1	2	50.44	0	1	2	3	1	1	34	-1.68	25851	-5.807	1.068
O=C(O)C1CC2C=CC1C2	78949	InChI=1S/C8H10O2/c9-8(10)7-4-5-1-2-6(7)3-5/h1-2,5-7H,3-4H2,(H,9,10)	138.068	1	1	37.3	0.625	0	1	2	1	1	36	-1.58	28529.8	-6.286	1.384
CC=CC=CC=CC(=O)O	95509	InChI=1S/C8H10O2/c1-2-3-4-5-6-7-8(9)10/h2-7H,1H3,(H,9,10)	138.068	1	1	37.3	0.125	0	3	2	1	1	36	-1.66	26276.8	-5.544	0.893
CC1=CC2C(C1)C2C(=O)O	53463075	InChI=1S/C8H10O2/c1-4-2-5-6(3-4)7(5)8(9)10/h2,5-7H,3H2,1H3,(H,9,10)	138.068	1	1	37.3	0.625	0	1	2	1	1	36	-1.68	25669.2	-5.908	1.134
O=C(O)C1=CC2CCC1C2	281894	InChI=1S/C8H10O2/c9-8(10)7-4-5-1-2-6(7)3-5/h4-6H,1-3H2,(H,9,10)	138.068	1	1	37.3	0.625	0	1	2	1	1	36	-1.5	30927.3	-6.575	1.575
O=C(O)C1C2CC=CCC21	283680	InChI=1S/C8H10O2/c9-8(10)7-5-3-1-2-4-6(5)7/h1-2,5-7H,3-4H2,(H,9,10)	138.068	1	1	37.3	0.625	0	1	2	1	1	36	-1.49	31078.4	-6.237	1.352
O=C(O)C1C2CC3C(C2)C31	296845	InChI=1S/C8H10O2/c9-8(10)6-3-1-4-5(2-3)7(4)6/h3-7H,1-2H2,(H,9,10)	138.068	1	1	37.3	0.875	0	1	2	1	1	36	-0.89	56903.7	-7.115	1.933
O=C(O)C12CC3CC1C2C3	296927	InChI=1S/C8H10O2/c9-7(10)8-3-4-1-5(8)6(8)2-4/h4-6H,1-3H2,(H,9,10)	138.068	1	1	37.3	0.875	0	1	2	1	1	36	-0.88	57372.7	-6.956	1.827
CC1=CCC=CC1C(=O)O	564581	InChI=1S/C8H10O2/c1-6-4-2-3-5-7(6)8(9)10/h3-5,7H,2H2,1H3,(H,9,10)	138.068	1	1	37.3	0.375	0	1	2	1	1	36	-1.6	27912.3	-6.051	1.228
CC(=O)c1c(N)c[nH]c1C	42958	InChI=1S/C7H10N2O/c1-4-7(5(2)10)6(8)3-9-4/h3,9H,8H2,1-2H3	138.079	2	2	58.88	0.286	1	1	3	0	3	36	-0.89	56969.2	-4.383	0.126
Cc1cc(=O)c(N)c(C)[nH]1	586556	InChI=1S/C7H10N2O/c1-4-3-6(10)7(8)5(2)9-4/h3H,8H2,1-2H3,(H,9,10)	138.079	2	2	58.88	0.286	1	0	3	0	3	36	-1.86	21586.6	-4.819	0.414
Cc1cc(C)c(N)c(=O)[nH]1	586681	InChI=1S/C7H10N2O/c1-4-3-5(2)9-7(10)6(4)8/h3H,8H2,1-2H3,(H,9,10)	138.079	2	2	58.88	0.286	1	0	3	0	3	36	-1.9	20599.4	-4.763	0.377
NC(=S)c1cccnc1	737155	InChI=1S/C6H6N2S/c7-6(9)5-2-1-3-8-4-5/h1-4H,(H2,7,9)	138.025	1	2	38.91	0	1	1	3	0	2	32	-1.14	43989.7	-5.949	1.161
NC(=S)c1ccccn1	1549499	InChI=1S/C6H6N2S/c7-6(9)5-3-1-2-4-8-5/h1-4H,(H2,7,9)	138.025	1	2	38.91	0	1	1	3	0	2	32	-1.11	45480.5	-6.068	1.24
C1=C2NCCCN2CCC1	140563	InChI=1S/C8H14N2/c1-2-6-10-7-3-5-9-8(10)4-1/h4,9H,1-3,5-7H2	138.116	1	2	15.27	0.75	0	0	2	0	1	38	0.46	219152	-4.093	-0.066
CCNCCn1cccc1	296009	InChI=1S/C8H14N2/c1-2-9-5-8-10-6-3-4-7-10/h3-4,6-7,9H,2,5,8H2,1H3	138.116	1	2	16.96	0.5	1	4	2	0	1	38	0.37	200091	-5.569	0.91
CC(C)=C1C2CCC1NN2	296416	InChI=1S/C8H14N2/c1-5(2)8-6-3-4-7(8)10-9-6/h6-7,9-10H,3-4H2,1-2H3	138.116	2	2	24.06	0.75	0	0	2	0	2	38	-0.39	93123.6	-5.326	0.749
CC1=C(C)NC(C)=C(C)N1	314546	InChI=1S/C8H14N2/c1-5-6(2)10-8(4)7(3)9-5/h9-10H,1-4H3	138.116	2	2	24.06	0.5	0	0	2	0	2	38	-1.16	43282.1	-2.564	-1.077
CCC1=CN(N)C(C)C=C1	418616	InChI=1S/C8H14N2/c1-3-8-5-4-7(2)10(9)6-8/h4-7H,3,9H2,1-2H3	138.116	1	2	29.26	0.5	0	1	2	0	2	38	-0.52	81930.8	-4.147	-0.031
NCCN1CC2C=CC1C2	535757	InChI=1S/C8H14N2/c9-3-4-10-6-7-1-2-8(10)5-7/h1-2,7-8H,3-6,9H2	138.116	1	2	29.26	0.75	0	2	2	0	2	38	0.04	143777	-5.493	0.859
CC(C)=C1C=NNC1(C)C	557693	InChI=1S/C8H14N2/c1-6(2)7-5-9-10-8(7,3)4/h5,10H,1-4H3	138.116	1	2	24.39	0.625	0	0	2	0	1	38	-0.93	54597.3	-4.642	0.297
O=C(O)c1ccc[n+]([O-])c1	16976	InChI=1S/C6H5NO3/c8-6(9)5-2-1-3-7(10)4-5/h1-4H,(H,8,9)	139.027	1	2	64.24	0	1	1	4	1	1	33			-5.873	1.111
O=C(O)c1cc[n+]([O-])cc1	26130	InChI=1S/C6H5NO3/c8-6(9)5-1-3-7(10)4-2-5/h1-4H,(H,8,9)	139.027	1	2	64.24	0	1	1	4	1	1	33			-6.014	1.204
O=C(O)c1c[nH]ccc1=O	69113	InChI=1S/C6H5NO3/c8-5-1-2-7-3-4(5)6(9)10/h1-3H,(H,7,8)(H,9,10)	139.027	2	2	70.16	0	1	1	4	1	2	33	-1.15	43834	-6.126	1.278
O=C(O)c1ccc[nH]c1=O	69114	InChI=1S/C6H5NO3/c8-5-4(6(9)10)2-1-3-7-5/h1-3H,(H,7,8)(H,9,10)	139.027	2	2	70.16	0	1	1	4	1	2	33	-1.16	43744.3	-6.034	1.218
O=C(O)c1cccc[n+]1[O-]	69986	InChI=1S/C6H5NO3/c8-6(9)5-3-1-2-4-7(5)10/h1-4H,(H,8,9)	139.027	1	2	64.24	0	1	1	4	1	1	33			-5.926	1.146
O=C(O)c1ccc(=O)[nH]c1	72924	InChI=1S/C6H5NO3/c8-5-2-1-4(3-7-5)6(9)10/h1-3H,(H,7,8)(H,9,10)	139.027	2	2	70.16	0	1	1	4	1	2	33	-1.41	33914.6	-6.095	1.258
O=C(O)c1cccc(=O)[nH]1	242721	InChI=1S/C6H5NO3/c8-5-3-1-2-4(7-5)6(9)10/h1-3H,(H,7,8)(H,9,10)	139.027	2	2	70.16	0	1	1	4	1	2	33	-1.21	41549.8	-6.025	1.211
O=C(O)c1cc[nH]c(=O)c1	280756	InChI=1S/C6H5NO3/c8-5-3-4(6(9)10)1-2-7-5/h1-3H,(H,7,8)(H,9,10)	139.027	2	2	70.16	0	1	1	4	1	2	33	-1.25	39997.2	-5.917	1.14
O=C(O)C(=O)c1ccc[nH]1	412724	InChI=1S/C6H5NO3/c8-5(6(9)10)4-2-1-3-7-4/h1-3,7H,(H,9,10)	139.027	2	2	70.16	0	1	2	4	1	2	33	-1.25	39708.8	-6.224	1.343
O=C(O)c1cc(=O)cc[nH]1	735149	InChI=1S/C6H5NO3/c8-4-1-2-7-5(3-4)6(9)10/h1-3H,(H,7,8)(H,9,10)	139.027	2	2	70.16	0	1	1	4	1	2	33	-1.21	41451.3	-6.014	1.204
NC1C=CC=C(C(=O)O)C1	3445	InChI=1S/C7H9NO2/c8-6-3-1-2-5(4-6)7(9)10/h1-3,6H,4,8H2,(H,9,10)	139.063	2	2	63.32	0.286	0	1	3	1	3	35	-1.29	38155	-5.763	1.038
Cn1cccc1CC(=O)O	89095	InChI=1S/C7H9NO2/c1-8-4-2-3-6(8)5-7(9)10/h2-4H,5H2,1H3,(H,9,10)	139.063	1	2	42.23	0.286	1	2	3	1	1	35	-0.47	87314.7	-5.458	0.837
CN1C=CCC(C(=O)O)=C1	126572	InChI=1S/C7H9NO2/c1-8-4-2-3-6(5-8)7(9)10/h2,4-5H,3H2,1H3,(H,9,10)	139.063	1	2	40.54	0.286	0	1	3	1	1	35	-1.24	40405.9	-4.688	0.327
NC1C=C(C(=O)O)C=CC1	189764	InChI=1S/C7H9NO2/c8-6-3-1-2-5(4-6)7(9)10/h1-2,4,6H,3,8H2,(H,9,10)	139.063	2	2	63.32	0.286	0	1	3	1	3	35	-1.3	37781.8	-5.703	0.999
Cc1cc(C(=O)O)c(C)[nH]1	292957	InChI=1S/C7H9NO2/c1-4-3-6(7(9)10)5(2)8-4/h3,8H,1-2H3,(H,9,10)	139.063	2	1	53.09	0.286	1	1	3	1	2	35	-1.58	28633.9	-5.353	0.767
O=C(O)CCn1cccc1	297621	InChI=1S/C7H9NO2/c9-7(10)3-6-8-4-1-2-5-8/h1-2,4-5H,3,6H2,(H,9,10)	139.063	1	2	42.23	0.286	1	3	3	1	1	35	-0.09	127689	-5.621	0.944
CN1C=CC=CC1C(=O)O	426443	InChI=1S/C7H9NO2/c1-8-5-3-2-4-6(8)7(9)10/h2-6H,1H3,(H,9,10)	139.063	1	2	40.54	0.286	0	1	3	1	1	35	-1.09	46966.3	-4.48	0.189
Cc1c[nH]c(C(=O)O)c1C	587210	InChI=1S/C7H9NO2/c1-4-3-8-6(5(4)2)7(9)10/h3,8H,1-2H3,(H,9,10)	139.063	2	1	53.09	0.286	1	1	3	1	2	35	-1.61	27784	-5.775	1.046
CC(C(=O)O)n1cccc1	4442771	InChI=1S/C7H9NO2/c1-6(7(9)10)8-4-2-3-5-8/h2-6H,1H3,(H,9,10)	139.063	1	2	42.23	0.286	1	2	3	1	1	35	-0.21	112616	-5.644	0.959
CCCCCC#CC(=O)O	21872	InChI=1S/C8H12O2/c1-2-3-4-5-6-7-8(9)10/h2-5H2,1H3,(H,9,10)	140.084	1	1	37.3	0.625	0	3	2	1	1	36	-1.43	33413.4	-7.228	2.007
CCCNCc1ccco1	55759	InChI=1S/C8H13NO/c1-2-5-9-7-8-4-3-6-10-8/h3-4,6,9H,2,5,7H2,1H3	139.1	1	2	25.17	0.5	1	4	2	0	1	37	-0.67	71146	-5.696	0.994
CC1(C)CC(=O)C=C(N)C1	136680	InChI=1S/C8H13NO/c1-8(2)4-6(9)3-7(10)5-8/h3H,4-5,9H2,1-2H3	139.1	1	2	43.09	0.625	0	0	2	0	2	37	-1.38	34994.8	-5.749	1.029
O=C1CC2CCCC(C1)N2	145745	InChI=1S/C8H13NO/c10-8-4-6-2-1-3-7(5-8)9-6/h6-7,9H,1-5H2	139.1	1	2	29.1	0.875	0	0	2	0	1	37	-0.18	116568	-5.897	1.127
CCC(=O)C1=CCCCN1	522742	InChI=1S/C8H13NO/c1-2-8(10)7-5-3-4-6-9-7/h5,9H,2-4,6H2,1H3	139.1	1	2	29.1	0.625	0	2	2	0	1	37	-0.68	70495	-4.982	0.522
O=C1CCNC2CCCC12	3398392	InChI=1S/C8H13NO/c10-8-4-5-9-7-3-1-2-6(7)8/h6-7,9H,1-5H2	139.1	1	2	29.1	0.875	0	0	2	0	1	37	-0.09	127392	-5.903	1.131
CC1=CC(=O)C(C)(C)NC1	1415571	InChI=1S/C8H13NO/c1-6-4-7(10)8(2,3)9-5-6/h4,9H,5H2,1-3H3	139.1	1	2	29.1	0.625	0	0	2	0	1	37	-0.43	90343.8	-5.794	1.059
CC(C)(CN)c1cnc[nH]1	30507	InChI=1S/C7H13N3/c1-7(2,4-8)6-3-9-5-10-6/h3,5H,4,8H2,1-2H3,(H,9,10)	139.111	2	2	54.7	0.571	1	2	3	0	3	37	-0.34	98646.6	-5.867	1.107
CNCCc1nc[nH]c1C	104662	InChI=1S/C7H13N3/c1-6-7(3-4-8-2)10-5-9-6/h5,8H,3-4H2,1-2H3,(H,9,10)	139.111	2	2	40.71	0.571	1	3	3	0	2	37	-0.16	118712	-5.461	0.838
Cc1[nH]cnc1CC(C)N	158290	InChI=1S/C7H13N3/c1-5(8)3-7-6(2)9-4-10-7/h4-5H,3,8H2,1-2H3,(H,9,10)	139.111	2	2	54.7	0.571	1	2	3	0	3	37	-0.4	92984.9	-5.461	0.838
CC(N)C(C)c1cnc[nH]1	195530	InChI=1S/C7H13N3/c1-5(6(2)8)7-3-9-4-10-7/h3-6H,8H2,1-2H3,(H,9,10)	139.111	2	2	54.7	0.571	1	2	3	0	3	37	-0.61	75482.2	-5.802	1.064
CNC(C)Cc1cnc[nH]1	53471735	InChI=1S/C7H13N3/c1-6(8-2)3-7-4-9-5-10-7/h4-6,8H,3H2,1-2H3,(H,9,10)	139.111	2	2	40.71	0.571	1	3	3	0	2	37	-0.27	105916	-5.716	1.007
CC(C)(C)c1cc(N)n[nH]1	522787	InChI=1S/C7H13N3/c1-7(2,3)5-4-6(8)10-9-5/h4H,1-3H3,(H3,8,9,10)	139.111	2	2	54.7	0.571	1	0	3	0	3	37	-1.2	41745.2	-5.281	0.72
Cc1n[nH]c(C)c1CCN	650797	InChI=1S/C7H13N3/c1-5-7(3-4-8)6(2)10-9-5/h3-4,8H2,1-2H3,(H,9,10)	139.111	2	2	54.7	0.571	1	2	3	0	3	37	-0.47	86837.2	-5.518	0.876
C=C(CN)c1cccs1	127374	InChI=1S/C7H9NS/c1-6(5-8)7-3-2-4-9-7/h2-4H,1,5,8H2	139.046	1	2	26.02	0.143	1	2	2	0	2	33	-0.79	63169.6	-5.508	0.87
Cc1ccc(N)c(S)c1	323260	InChI=1S/C7H9NS/c1-5-2-3-6(8)7(9)4-5/h2-4,9H,8H2,1H3	139.046	2	2	26.02	0.143	1	0	2	0	2	33	-1.89	21094.8	-4.92	0.481
CNc1ccccc1S	452161	InChI=1S/C7H9NS/c1-8-6-4-2-3-5-7(6)9/h2-5,8-9H,1H3	139.046	2	2	12.03	0.143	1	1	2	0	1	33	-1.75	24093	-4.969	0.513
C1CCC2(CC1)CCCN2	9092	InChI=1S/C9H17N/c1-2-5-9(6-3-1)7-4-8-10-9/h10H,1-8H2	139.136	1	1	12.03	1	0	0	1	0	1	39	-1.24	40274.2	-5.529	0.883
CCC#CC(N)(CC)CC	43798	InChI=1S/C9H17N/c1-4-7-8-9(10,5-2)6-3/h4-6,10H2,1-3H3	139.136	1	1	26.02	0.778	0	2	1	0	2	39	-1.31	37503.7	-6.201	1.328
CNC1(C)CC2CCC1C2	45186	InChI=1S/C9H17N/c1-9(10-2)6-7-3-4-8(9)5-7/h7-8,10H,3-6H2,1-2H3	139.136	1	1	12.03	1	0	1	1	0	1	39	-1.25	40061.6	-5.556	0.901
CC1C2CCC(C2)C1(C)N	45187	InChI=1S/C9H17N/c1-6-7-3-4-8(5-7)9(6,2)10/h6-8H,3-5,10H2,1-2H3	139.136	1	1	26.02	1	0	0	1	0	2	39	-1.65	26802.8	-6.051	1.229
CNC(C)CC1C=CCC1	49662	InChI=1S/C9H17N/c1-8(10-2)7-9-5-3-4-6-9/h3,5,8-10H,4,6-7H2,1-2H3	139.136	1	1	12.03	0.778	0	3	1	0	1	39	-1.11	45666.7	-5.511	0.872
CNC1C2CCC(C2)C1C	56157	InChI=1S/C9H17N/c1-6-7-3-4-8(5-7)9(6)10-2/h6-10H,3-5H2,1-2H3	139.136	1	1	12.03	1	0	1	1	0	1	39	-1.17	42970.2	-5.717	1.008
C1CCC2NCCCC2C1	92911	InChI=1S/C9H17N/c1-2-6-9-8(4-1)5-3-7-10-9/h8-10H,1-7H2	139.136	1	1	12.03	1	0	0	1	0	1	39	-1.06	48399.8	-5.748	1.028
CC1(C)C=CCC(C)(C)N1	70502	InChI=1S/C9H17N/c1-8(2)6-5-7-9(3,4)10-8/h5-6,10H,7H2,1-4H3	139.136	1	1	12.03	0.778	0	0	1	0	1	39	-1.38	34991.2	-5.447	0.829
C#CC(C)(C)NC(C)(C)C	70920	InChI=1S/C9H17N/c1-7-9(5,6)10-8(2,3)4/h1,10H,2-6H3	139.136	1	1	12.03	0.778	0	1	1	0	1	39	-1.31	37536.1	-5.585	0.92
C=CCNC1CCCCC1	81115	InChI=1S/C9H17N/c1-2-8-10-9-6-4-3-5-7-9/h2,9-10H,1,3-8H2	139.136	1	1	12.03	0.778	0	3	1	0	1	39	-1.31	37370.2	-5.812	1.071
C1CCC2CNCCC2C1	97812	InChI=1S/C9H17N/c1-2-4-9-7-10-6-5-8(9)3-1/h8-10H,1-7H2	139.136	1	1	12.03	1	0	0	1	0	1	39	-1.06	48344.8	-5.713	1.005
CC(N)C1CC2CCC1C2	161455	InChI=1S/C9H17N/c1-6(10)9-5-7-2-3-8(9)4-7/h6-9H,2-5,10H2,1H3	139.136	1	1	26.02	1	0	1	1	0	2	39	-1.36	35632.4	-6.109	1.267
CC(N)CC1=CCCCC1	231262	InChI=1S/C9H17N/c1-8(10)7-9-5-3-2-4-6-9/h5,8H,2-4,6-7,10H2,1H3	139.136	1	1	26.02	0.778	0	2	1	0	2	39	-1.29	38256.9	-5.831	1.083
CC(C)NC1C=CCCC1	258774	InChI=1S/C9H17N/c1-8(2)10-9-6-4-3-5-7-9/h4,6,8-10H,3,5,7H2,1-2H3	139.136	1	1	12.03	0.778	0	2	1	0	1	39	-1.32	37199.3	-5.597	0.929
CC1CC1C(N)C1CC1C	263658	InChI=1S/C9H17N/c1-5-3-7(5)9(10)8-4-6(8)2/h5-9H,3-4,10H2,1-2H3	139.136	1	1	26.02	1	0	2	1	0	2	39	-1.29	38141.5	-5.886	1.119
NCC1CC2CCC1CC2	296937	InChI=1S/C9H17N/c10-6-9-5-7-1-3-8(9)4-2-7/h7-9H,1-6,10H2	139.136	1	1	26.02	1	0	1	1	0	2	39	-1.24	40210.8	-6.135	1.284
C1CCC2(CC1)CCNC2	418822	InChI=1S/C9H17N/c1-2-4-9(5-3-1)6-7-10-8-9/h10H,1-8H2	139.136	1	1	12.03	1	0	0	1	0	1	39	-0.99	51765.7	-5.585	0.921
CNCCC1CC=CCC1	425850	InChI=1S/C9H17N/c1-10-8-7-9-5-3-2-4-6-9/h2-3,9-10H,4-8H2,1H3	139.136	1	1	12.03	0.778	0	3	1	0	1	39	-1.1	46487.8	-5.721	1.01
C1CCC2(C1)CCNCC2	437152	InChI=1S/C9H17N/c1-2-4-9(3-1)5-7-10-8-6-9/h10H,1-8H2	139.136	1	1	12.03	1	0	0	1	0	1	39	-1	51368	-5.698	0.995
CC=CC1CCCC(C)N1	580067	InChI=1S/C9H17N/c1-3-5-9-7-4-6-8(2)10-9/h3,5,8-10H,4,6-7H2,1-2H3	139.136	1	1	12.03	0.778	0	1	1	0	1	39	-1.02	49991	-5.737	1.021
CC12CCC(CN1)C2(C)C	4469579	InChI=1S/C9H17N/c1-8(2)7-4-5-9(8,3)10-6-7/h7,10H,4-6H2,1-3H3	139.136	1	1	12.03	1	0	0	1	0	1	39	-1.18	42674.2	-5.502	0.866
CC1CNC2CCCCC12	524505	InChI=1S/C9H17N/c1-7-6-10-9-5-3-2-4-8(7)9/h7-10H,2-6H2,1H3	139.136	1	1	12.03	1	0	0	1	0	1	39	-0.89	57126.5	-5.622	0.945
CNC1CCC=CCCC1	545923	InChI=1S/C9H17N/c1-10-9-7-5-3-2-4-6-8-9/h2-3,9-10H,4-8H2,1H3	139.136	1	1	12.03	0.778	0	1	1	0	1	39	-1.06	48404.7	-5.725	1.013
CC1CC(C)(C)CC2NC12	548753	InChI=1S/C9H17N/c1-6-4-9(2,3)5-7-8(6)10-7/h6-8,10H,4-5H2,1-3H3	139.136	1	1	21.94	1	0	0	1	0	1	39	-0.91	56182.6	-6.229	1.346
CC1(C)C2CCC(N)C1C2	13215088	InChI=1S/C9H17N/c1-9(2)6-3-4-8(10)7(9)5-6/h6-8H,3-5,10H2,1-2H3	139.136	1	1	26.02	1	0	0	1	0	2	39	-1.6	27956.8	-6.098	1.26
Cc1cc(C(=O)O)c(C)o1	69465	InChI=1S/C7H8O3/c1-4-3-6(7(8)9)5(2)10-4/h3H,1-2H3,(H,8,9)	140.047	1	2	50.44	0.286	1	1	3	1	1	34	-1.5	31375.3	-5.573	0.912
C=C1C(=O)CCC1C(=O)O	70124	InChI=1S/C7H8O3/c1-4-5(7(9)10)2-3-6(4)8/h5H,1-3H2,(H,9,10)	140.047	1	2	54.37	0.429	0	1	3	1	1	34	-0.43	91262.7	-6.685	1.648
O=C(O)CCc1ccco1	70286	InChI=1S/C7H8O3/c8-7(9)4-3-6-2-1-5-10-6/h1-2,5H,3-4H2,(H,8,9)	140.047	1	2	50.44	0.286	1	3	3	1	1	34	-0.76	65387.1	-5.665	0.973
O=C(O)CCc1cnc[nH]1	70630	InChI=1S/C6H8N2O2/c9-6(10)2-1-5-3-7-4-8-5/h3-4H,1-2H2,(H,7,8)(H,9,10)	140.059	2	2	65.98	0.333	1	3	4	1	2	34	-0.51	83857.1	-5.928	1.147
Cc1ccc(CC(=O)O)o1	155875	InChI=1S/C7H8O3/c1-5-2-3-6(10-5)4-7(8)9/h2-3H,4H2,1H3,(H,8,9)	140.047	1	2	50.44	0.286	1	2	3	1	1	34	-0.94	54868.1	-5.434	0.821
C=C1CC1CC(=O)C(=O)O	193412	InChI=1S/C7H8O3/c1-4-2-5(4)3-6(8)7(9)10/h5H,1-3H2,(H,9,10)	140.047	1	2	54.37	0.429	0	3	3	1	1	34	-0.56	80218.8	-6.702	1.659
CCc1ccc(C(=O)O)o1	247392	InChI=1S/C7H8O3/c1-2-5-3-4-6(10-5)7(8)9/h3-4H,2H2,1H3,(H,8,9)	140.047	1	2	50.44	0.286	1	2	3	1	1	34	-1.33	37135.3	-6.025	1.211
CC1=C(C(=O)O)CCC1=O	247393	InChI=1S/C7H8O3/c1-4-5(7(9)10)2-3-6(4)8/h2-3H2,1H3,(H,9,10)	140.047	1	2	54.37	0.429	0	1	3	1	1	34	-0.85	59796.5	-6.734	1.68
O=C(O)CC1=CCCC1=O	548908	InChI=1S/C7H8O3/c8-6-3-1-2-5(6)4-7(9)10/h2H,1,3-4H2,(H,9,10)	140.047	1	2	54.37	0.429	0	2	3	1	1	34	-1.03	49795.4	-6.584	1.581
CCc1ncc(C(=O)O)[nH]1	578816	InChI=1S/C6H8N2O2/c1-2-5-7-3-4(8-5)6(9)10/h3H,2H2,1H3,(H,7,8)(H,9,10)	140.059	2	2	65.98	0.333	1	2	4	1	2	34	-0.94	54613.7	-6.316	1.404
Cc1coc(C)c1C(=O)O	638456	InChI=1S/C7H8O3/c1-4-3-10-5(2)6(4)7(8)9/h3H,1-2H3,(H,8,9)	140.047	1	2	50.44	0.286	1	1	3	1	1	34	-1.34	36593.2	-5.745	1.026
Cc1[nH]nc(C(=O)O)c1C	643163	InChI=1S/C6H8N2O2/c1-3-4(2)7-8-5(3)6(9)10/h1-2H3,(H,7,8)(H,9,10)	140.059	2	2	65.98	0.333	1	1	4	1	2	34	-1.14	44653.4	-5.841	1.09
Cc1cc(CC(=O)O)n[nH]1	1415534	InChI=1S/C6H8N2O2/c1-4-2-5(8-7-4)3-6(9)10/h2H,3H2,1H3,(H,7,8)(H,9,10)	140.059	2	2	65.98	0.333	1	2	4	1	2	34	-0.94	54952.5	-6.077	1.246
CC1=CCC(C(=O)O)CC1	20350	InChI=1S/C8H12O2/c1-6-2-4-7(5-3-6)8(9)10/h2,7H,3-5H2,1H3,(H,9,10)	140.084	1	1	37.3	0.625	0	1	2	1	1	36	-1.55	29683.9	-5.939	1.154
O=C(O)C1CC2CCC1C2	79113	InChI=1S/C8H12O2/c9-8(10)7-4-5-1-2-6(7)3-5/h5-7H,1-4H2,(H,9,10)	140.084	1	1	37.3	0.875	0	1	2	1	1	36	-1.43	33534.9	-7.271	2.036
CC1CC=CCC1C(=O)O	221278	InChI=1S/C8H12O2/c1-6-4-2-3-5-7(6)8(9)10/h2-3,6-7H,4-5H2,1H3,(H,9,10)	140.084	1	1	37.3	0.625	0	1	2	1	1	36	-1.57	29073.6	-6.214	1.337
CC1(C(=O)O)CC=CCC1	86046	InChI=1S/C8H12O2/c1-8(7(9)10)5-3-2-4-6-8/h2-3H,4-6H2,1H3,(H,9,10)	140.084	1	1	37.3	0.625	0	1	2	1	1	36	-1.55	29672.2	-6.24	1.354
O=C(O)CC1=CCCCC1	86699	InChI=1S/C8H12O2/c9-8(10)6-7-4-2-1-3-5-7/h4H,1-3,5-6H2,(H,9,10)	140.084	1	1	37.3	0.625	0	2	2	1	1	36	-1.74	24692.8	-6.075	1.245
O=C(O)C=C1CCCCC1	96206	InChI=1S/C8H12O2/c9-8(10)6-7-4-2-1-3-5-7/h6H,1-5H2,(H,9,10)	140.084	1	1	37.3	0.625	0	1	2	1	1	36	-1.62	27831.7	-6.706	1.662
C#CCC(CCC)C(=O)O	119085	InChI=1S/C8H12O2/c1-3-5-7(6-4-2)8(9)10/h1,7H,4-6H2,2H3,(H,9,10)	140.084	1	1	37.3	0.625	0	4	2	1	1	36	-1.05	49222.1	-7.206	1.992
O=C(O)C12CCC(CC1)C2	140414	InChI=1S/C8H12O2/c9-7(10)8-3-1-6(5-8)2-4-8/h6H,1-5H2,(H,9,10)	140.084	1	1	37.3	0.875	0	1	2	1	1	36	-1.14	45024.7	-7.284	2.044
CCCC=CC=CC(=O)O	158529	InChI=1S/C8H12O2/c1-2-3-4-5-6-7-8(9)10/h4-7H,2-3H2,1H3,(H,9,10)	140.084	1	1	37.3	0.375	0	4	2	1	1	36	-1.7	25594	-6.042	1.223
C=CC=C(CCC)C(=O)O	172944	InChI=1S/C8H12O2/c1-3-5-7(6-4-2)8(9)10/h3,5H,1,4,6H2,2H3,(H,9,10)	140.084	1	1	37.3	0.375	0	4	2	1	1	36	-1.55	29810.1	-6.082	1.249
CC1C=CCCC1C(=O)O	199676	InChI=1S/C8H12O2/c1-6-4-2-3-5-7(6)8(9)10/h2,4,6-7H,3,5H2,1H3,(H,9,10)	140.084	1	1	37.3	0.625	0	1	2	1	1	36	-1.58	28852.1	-6.271	1.374
CC1CC=C(C(=O)O)CC1	219389	InChI=1S/C8H12O2/c1-6-2-4-7(5-3-6)8(9)10/h4,6H,2-3,5H2,1H3,(H,9,10)	140.084	1	1	37.3	0.625	0	1	2	1	1	36	-1.63	27410.8	-6.555	1.562
O=C(O)CC1C=CCCC1	227350	InChI=1S/C8H12O2/c9-8(10)6-7-4-2-1-3-5-7/h2,4,7H,1,3,5-6H2,(H,9,10)	140.084	1	1	37.3	0.625	0	2	2	1	1	36	-1.74	24498.6	-6.26	1.367
CC(C(=O)O)C1C=CCC1	247977	InChI=1S/C8H12O2/c1-6(8(9)10)7-4-2-3-5-7/h2,4,6-7H,3,5H2,1H3,(H,9,10)	140.084	1	1	37.3	0.625	0	2	2	1	1	36	-1.64	27255.1	-6.22	1.34
O=C(O)C1CC=CCCC1	290078	InChI=1S/C8H12O2/c9-8(10)7-5-3-1-2-4-6-7/h1,3,7H,2,4-6H2,(H,9,10)	140.084	1	1	37.3	0.625	0	1	2	1	1	36	-1.63	27445.3	-6.233	1.349
O=C(O)C1C2CCCCC21	291120	InChI=1S/C8H12O2/c9-8(10)7-5-3-1-2-4-6(5)7/h5-7H,1-4H2,(H,9,10)	140.084	1	1	37.3	0.875	0	1	2	1	1	36	-1.47	32171.2	-6.844	1.753
O=C(O)C1CCC=CCC1	292754	InChI=1S/C8H12O2/c9-8(10)7-5-3-1-2-4-6-7/h1-2,7H,3-6H2,(H,9,10)	140.084	1	1	37.3	0.625	0	1	2	1	1	36	-1.71	25275.6	-6.206	1.331
CC#CCCCCC(=O)O	348271	InChI=1S/C8H12O2/c1-2-3-4-5-6-7-8(9)10/h4-7H2,1H3,(H,9,10)	140.084	1	1	37.3	0.625	0	4	2	1	1	36	-1.2	42376.9	-6.743	1.686
CC=CC=CCCC(=O)O	557334	InChI=1S/C8H12O2/c1-2-3-4-5-6-7-8(9)10/h2-5H,6-7H2,1H3,(H,9,10)	140.084	1	1	37.3	0.375	0	4	2	1	1	36	-1.51	31065.6	-5.532	0.885
C=CC1C(C(=O)O)C1(C)C	565378	InChI=1S/C8H12O2/c1-4-5-6(7(9)10)8(5,2)3/h4-6H,1H2,2-3H3,(H,9,10)	140.084	1	1	37.3	0.625	0	2	2	1	1	36	-1.27	39298	-6.398	1.458
CC1=CCCC1(C)C(=O)O	565424	InChI=1S/C8H12O2/c1-6-4-3-5-8(6,2)7(9)10/h4H,3,5H2,1-2H3,(H,9,10)	140.084	1	1	37.3	0.625	0	1	2	1	1	36	-1	51562.9	-6.069	1.24
[truncated: 13,239 more rows]
